# Supplementary material for: Unhealthy food consumption among 20–59 years old adults in Bangladesh: Findings from a nationally representative cross-sectional survey
Source: PLoS One. 2025 Dec 2;20(12):e0336984. doi: 10.1371/journal.pone.0336984 (PMC12671833; doi:10.1371/journal.pone.0336984)
Supplement: S1 Data — (CSV) [file pone.0336984.s011.csv]

wealth_quint	sex	samp_wt	savory_weekly_time2	sweet_weekly_time2	ssb_weekly_time2	IPA	fru_veg_5	area	marital_status	religion	division	age	education	occu_cat	sedentary_sitting	watching_tv	current_smoker	bmi_asian	hypertension	heart_disease	asthma	diabetes
Richer	Men	49.058819	Never	Never	Weekly consumption	>=150 Minutes/weeek	<5 ser/day	Non-slum urban	Others(Never married,Separated, Divorced,Widowed)	Islam	Rajshahi	20-29	Higher Secondary & above	Not working/homemaker	<=7 hours	<=4 hours	No	Underweight	non-hypertensive	No	No	No
Poorer	Men	2296.25	Never	Weekly consumption	Never	>=150 Minutes/weeek	<5 ser/day	Rural	Others(Never married,Separated, Divorced,Widowed)	Islam	Mymensingh	20-29	Primary	Working	<=7 hours	<=4 hours	Yes	Normal	non-hypertensive	No	No	No
Middle	Men	2782.4995	Weekly consumption	Weekly consumption	Never	>=150 Minutes/weeek	<5 ser/day	Rural	Others(Never married,Separated, Divorced,Widowed)	Islam	Rangpur	20-29	Higher Secondary & above	Not working/homemaker	<=7 hours	<=4 hours	No	Normal	non-hypertensive	No	No	No
Richer	Men	1148.125	Never	Never	Weekly consumption	<150 Minutes/weeek	<5 ser/day	Rural	Others(Never married,Separated, Divorced,Widowed)	Islam	Mymensingh	20-29	No formal education	Not working/homemaker	>7hours	<=4 hours	No	Normal	non-hypertensive	No	No	No
Middle	Men	80.025002	Weekly consumption	Weekly consumption	Weekly consumption	>=150 Minutes/weeek	<5 ser/day	Non-slum urban	Others(Never married,Separated, Divorced,Widowed)	Islam	Rangpur	20-29	Secodary	Not working/homemaker	>7hours	<=4 hours	No	Normal	non-hypertensive	No	No	No
Poorer	Men	10557.42	Weekly consumption	Weekly consumption	Weekly consumption	>=150 Minutes/weeek	<5 ser/day	Rural	Others(Never married,Separated, Divorced,Widowed)	Islam	Chattogram	20-29	Secodary	Not working/homemaker	>7hours	<=4 hours	No	Normal	non-hypertensive	No	No	No
Poorer	Men	9169.874	Weekly consumption	Never	Weekly consumption	<150 Minutes/weeek	<5 ser/day	Rural	Others(Never married,Separated, Divorced,Widowed)	Islam	Rangpur	20-29	Secodary	Working	>7hours	<=4 hours	Yes	Underweight	non-hypertensive	No	Yes	No
Poorer	Men	1496.25	Weekly consumption	Weekly consumption	Never	>=150 Minutes/weeek	<5 ser/day	Rural	Others(Never married,Separated, Divorced,Widowed)	Islam	Mymensingh	20-29	Secodary	Not working/homemaker	>7hours	<=4 hours	No	Overweight/Obese	non-hypertensive	No	No	No
Richer	Men	489.78745	Never	Weekly consumption	Weekly consumption	>=150 Minutes/weeek	<5 ser/day	Non-slum urban	Others(Never married,Separated, Divorced,Widowed)	Islam	Dhaka	20-29	Higher Secondary & above	Not working/homemaker	>7hours	<=4 hours	No	Normal	non-hypertensive	No	No	No
Middle	Men	27891.951	Weekly consumption	Never	Weekly consumption	<150 Minutes/weeek	<5 ser/day	Rural	Others(Never married,Separated, Divorced,Widowed)	Islam	Rajshahi	20-29	Higher Secondary & above	Not working/homemaker	<=7 hours	<=4 hours	No	Normal	non-hypertensive	No	No	No
Poorer	Men	62	Weekly consumption	Weekly consumption	Never	<150 Minutes/weeek	>= 5 ser/day	Slum	Others(Never married,Separated, Divorced,Widowed)	Islam	Khulna	20-29	Primary	Working	>7hours	>4hours	No	Overweight/Obese	non-hypertensive	No	No	No
Richest	Men	5278.71	Weekly consumption	Weekly consumption	Weekly consumption	<150 Minutes/weeek	<5 ser/day	Rural	Others(Never married,Separated, Divorced,Widowed)	Islam	Chattogram	20-29	Secodary	Not working/homemaker	<=7 hours	<=4 hours	No	Normal	non-hypertensive	No	No	No
Middle	Men	3810.0557	Never	Weekly consumption	Never	>=150 Minutes/weeek	<5 ser/day	Rural	Others(Never married,Separated, Divorced,Widowed)	Islam	Dhaka	20-29	Secodary	Not working/homemaker	<=7 hours	<=4 hours	No	Normal	non-hypertensive	No	No	No
Poorest	Men	4004.9993	Never	Weekly consumption	Never	>=150 Minutes/weeek	>= 5 ser/day	Rural	Others(Never married,Separated, Divorced,Widowed)	Islam	Mymensingh	20-29	No formal education	Working	<=7 hours	<=4 hours	No	Normal	hypertensive	No	No	No
Middle	Men	2002.4996	Weekly consumption	Weekly consumption	Weekly consumption	>=150 Minutes/weeek	<5 ser/day	Rural	Others(Never married,Separated, Divorced,Widowed)	Islam	Mymensingh	20-29	Secodary	Not working/homemaker	<=7 hours	<=4 hours	No	Underweight	non-hypertensive	No	No	No
Richer	Men	80.025002	Weekly consumption	Weekly consumption	Weekly consumption	>=150 Minutes/weeek	<5 ser/day	Non-slum urban	Others(Never married,Separated, Divorced,Widowed)	Islam	Rangpur	20-29	Higher Secondary & above	Not working/homemaker	<=7 hours	<=4 hours	No	Overweight/Obese	non-hypertensive	No	No	No
Middle	Men	12025	Never	Never	Never	>=150 Minutes/weeek	>= 5 ser/day	Rural	Currently married	Islam	Mymensingh	20-29	Secodary	Working	>7hours	<=4 hours	No	Normal	non-hypertensive	No	No	No
Poorer	Men	1973.8124	Weekly consumption	Weekly consumption	Weekly consumption	>=150 Minutes/weeek	<5 ser/day	Rural	Currently married	Islam	Chattogram	20-29	Primary	Working	<=7 hours	<=4 hours	Yes	Normal	non-hypertensive	No	No	No
Poorer	Men	6012.5	Weekly consumption	Weekly consumption	Never	>=150 Minutes/weeek	<5 ser/day	Rural	Others(Never married,Separated, Divorced,Widowed)	Islam	Mymensingh	20-29	No formal education	Working	<=7 hours	<=4 hours	No	Normal	non-hypertensive	No	No	No
Poorest	Men	7620.1113	Never	Weekly consumption	Weekly consumption	>=150 Minutes/weeek	<5 ser/day	Rural	Others(Never married,Separated, Divorced,Widowed)	Islam	Dhaka	20-29	Higher Secondary & above	Not working/homemaker	<=7 hours	<=4 hours	No	Normal	non-hypertensive	No	No	No
Poorest	Men	6918.7495	Never	Weekly consumption	Weekly consumption	>=150 Minutes/weeek	<5 ser/day	Rural	Others(Never married,Separated, Divorced,Widowed)	Islam	Barisal	20-29	Primary	Working	<=7 hours	<=4 hours	Yes	Normal	non-hypertensive	No	Yes	No
Richest	Men	29299.721	Weekly consumption	Weekly consumption	Weekly consumption	>=150 Minutes/weeek	<5 ser/day	Rural	Others(Never married,Separated, Divorced,Widowed)	Islam	Rajshahi	20-29	Higher Secondary & above	Not working/homemaker	<=7 hours	<=4 hours	No	Overweight/Obese	non-hypertensive	No	No	No
Poorer	Men	8292.374	Never	Never	Never	>=150 Minutes/weeek	<5 ser/day	Rural	Others(Never married,Separated, Divorced,Widowed)	Islam	Rajshahi	20-29	Higher Secondary & above	Not working/homemaker	<=7 hours	<=4 hours	No	Normal	non-hypertensive	No	No	No
Poorest	Men	6277.0503	Weekly consumption	Weekly consumption	Weekly consumption	>=150 Minutes/weeek	<5 ser/day	Rural	Others(Never married,Separated, Divorced,Widowed)	Islam	Sylhet	20-29	Higher Secondary & above	Not working/homemaker	>7hours	<=4 hours	No	Underweight	non-hypertensive	No	No	No
Poorer	Men	11607.748	Weekly consumption	Weekly consumption	Weekly consumption	<150 Minutes/weeek	>= 5 ser/day	Rural	Currently married	Others(Hindu,Christian,Buddhist)	Khulna	20-29	Secodary	Working	<=7 hours	<=4 hours	Yes	Overweight/Obese	non-hypertensive	No	No	No
Richer	Men	8125	Never	Weekly consumption	Weekly consumption	>=150 Minutes/weeek	<5 ser/day	Rural	Others(Never married,Separated, Divorced,Widowed)	Islam	Mymensingh	20-29	Primary	Not working/homemaker	>7hours	<=4 hours	No	Overweight/Obese	non-hypertensive	No	No	No
Poorest	Men	13945.976	Weekly consumption	Weekly consumption	Weekly consumption	>=150 Minutes/weeek	<5 ser/day	Rural	Others(Never married,Separated, Divorced,Widowed)	Islam	Rajshahi	20-29	No formal education	Working	>7hours	<=4 hours	Yes	Normal	non-hypertensive	No	No	No
Richest	Men	1817.375	Weekly consumption	Weekly consumption	Weekly consumption	>=150 Minutes/weeek	<5 ser/day	Non-slum urban	Others(Never married,Separated, Divorced,Widowed)	Islam	Khulna	20-29	Higher Secondary & above	Not working/homemaker	<=7 hours	<=4 hours	No	Overweight/Obese	non-hypertensive	No	No	No
Richer	Men	12935.998	Weekly consumption	Weekly consumption	Weekly consumption	<150 Minutes/weeek	<5 ser/day	Rural	Others(Never married,Separated, Divorced,Widowed)	Islam	Khulna	20-29	Secodary	Not working/homemaker	>7hours	<=4 hours	No	Overweight/Obese	hypertensive	No	No	No
Richest	Men	212.24998	Weekly consumption	Weekly consumption	Weekly consumption	>=150 Minutes/weeek	<5 ser/day	Non-slum urban	Others(Never married,Separated, Divorced,Widowed)	Islam	Barisal	20-29	Higher Secondary & above	Not working/homemaker	<=7 hours	<=4 hours	No	Overweight/Obese	non-hypertensive	No	No	No
Richest	Men	233.45	Weekly consumption	Weekly consumption	Weekly consumption	>=150 Minutes/weeek	<5 ser/day	Slum	Others(Never married,Separated, Divorced,Widowed)	Islam	Chattogram	20-29	Secodary	Working	>7hours	<=4 hours	No	Normal	non-hypertensive	No	No	No
Poorer	Men	12181.638	Weekly consumption	Weekly consumption	Weekly consumption	<150 Minutes/weeek	<5 ser/day	Rural	Others(Never married,Separated, Divorced,Widowed)	Others(Hindu,Christian,Buddhist)	Chattogram	20-29	Higher Secondary & above	Not working/homemaker	<=7 hours	<=4 hours	Yes	Overweight/Obese	non-hypertensive	No	No	No
Richer	Men	1254.2999	Weekly consumption	Weekly consumption	Weekly consumption	>=150 Minutes/weeek	<5 ser/day	Non-slum urban	Currently married	Islam	Dhaka	20-29	Secodary	Working	>7hours	<=4 hours	Yes	Underweight	non-hypertensive	No	No	No
Poorer	Men	1157.6249	Weekly consumption	Weekly consumption	Weekly consumption	>=150 Minutes/weeek	>= 5 ser/day	Rural	Others(Never married,Separated, Divorced,Widowed)	Others(Hindu,Christian,Buddhist)	Sylhet	20-29	Primary	Working	<=7 hours	<=4 hours	No	Underweight	non-hypertensive	No	No	No
Poorer	Men	160.05	Weekly consumption	Weekly consumption	Weekly consumption	>=150 Minutes/weeek	<5 ser/day	Non-slum urban	Others(Never married,Separated, Divorced,Widowed)	Islam	Rangpur	20-29	Higher Secondary & above	Not working/homemaker	<=7 hours	<=4 hours	No	Overweight/Obese	non-hypertensive	No	No	No
Richer	Men	27.299999	Weekly consumption	Weekly consumption	Never	>=150 Minutes/weeek	<5 ser/day	Slum	Currently married	Islam	Rajshahi	20-29	Secodary	Working	<=7 hours	<=4 hours	No	Normal	non-hypertensive	No	No	No
Poorer	Men	8646.749	Weekly consumption	Weekly consumption	Never	>=150 Minutes/weeek	<5 ser/day	Rural	Currently married	Islam	Khulna	20-29	Primary	Working	<=7 hours	<=4 hours	No	Underweight	non-hypertensive	No	No	No
Poorer	Men	13945.976	Weekly consumption	Weekly consumption	Weekly consumption	>=150 Minutes/weeek	<5 ser/day	Rural	Others(Never married,Separated, Divorced,Widowed)	Islam	Rajshahi	20-29	Secodary	Not working/homemaker	>7hours	<=4 hours	No	Normal	non-hypertensive	No	No	No
Poorest	Men	3473.4373	Never	Never	Never	>=150 Minutes/weeek	<5 ser/day	Rural	Others(Never married,Separated, Divorced,Widowed)	Islam	Mymensingh	20-29	Secodary	Not working/homemaker	<=7 hours	<=4 hours	No	Underweight	non-hypertensive	No	No	No
Poorest	Men	6946.8745	Weekly consumption	Never	Weekly consumption	>=150 Minutes/weeek	>= 5 ser/day	Rural	Others(Never married,Separated, Divorced,Widowed)	Islam	Mymensingh	20-29	Higher Secondary & above	Not working/homemaker	<=7 hours	<=4 hours	Yes	Normal	non-hypertensive	No	No	No
Poorer	Men	2315.2498	Weekly consumption	Weekly consumption	Weekly consumption	>=150 Minutes/weeek	<5 ser/day	Rural	Others(Never married,Separated, Divorced,Widowed)	Others(Hindu,Christian,Buddhist)	Sylhet	20-29	Higher Secondary & above	Not working/homemaker	<=7 hours	<=4 hours	No	Normal	non-hypertensive	No	No	No
Richest	Men	2508.5999	Weekly consumption	Weekly consumption	Weekly consumption	>=150 Minutes/weeek	<5 ser/day	Non-slum urban	Others(Never married,Separated, Divorced,Widowed)	Islam	Dhaka	20-29	Secodary	Not working/homemaker	<=7 hours	<=4 hours	No	Normal	non-hypertensive	No	No	No
Richest	Men	82.400002	Weekly consumption	Weekly consumption	Weekly consumption	>=150 Minutes/weeek	<5 ser/day	Slum	Others(Never married,Separated, Divorced,Widowed)	Islam	Mymensingh	20-29	Primary	Working	>7hours	<=4 hours	Yes	Normal	non-hypertensive	No	No	No
Poorer	Men	15811.249	Weekly consumption	Weekly consumption	Weekly consumption	>=150 Minutes/weeek	<5 ser/day	Rural	Others(Never married,Separated, Divorced,Widowed)	Islam	Rangpur	20-29	Secodary	Working	<=7 hours	<=4 hours	No	Normal	non-hypertensive	No	No	No
Poorest	Men	10692.499	Weekly consumption	Never	Never	>=150 Minutes/weeek	<5 ser/day	Rural	Others(Never married,Separated, Divorced,Widowed)	Islam	Rangpur	20-29	Secodary	Working	<=7 hours	<=4 hours	No	Normal	non-hypertensive	No	No	No
Middle	Men	21384.998	Weekly consumption	Weekly consumption	Weekly consumption	>=150 Minutes/weeek	>= 5 ser/day	Rural	Others(Never married,Separated, Divorced,Widowed)	Others(Hindu,Christian,Buddhist)	Rangpur	20-29	Secodary	Working	<=7 hours	<=4 hours	Yes	Normal	non-hypertensive	No	No	No
Richest	Men	2315.2498	Never	Never	Never	<150 Minutes/weeek	<5 ser/day	Rural	Others(Never married,Separated, Divorced,Widowed)	Others(Hindu,Christian,Buddhist)	Sylhet	20-29	Higher Secondary & above	Not working/homemaker	>7hours	<=4 hours	No	Normal	non-hypertensive	No	No	No
Middle	Men	1557	Weekly consumption	Weekly consumption	Never	>=150 Minutes/weeek	<5 ser/day	Rural	Others(Never married,Separated, Divorced,Widowed)	Islam	Rajshahi	20-29	Secodary	Not working/homemaker	<=7 hours	<=4 hours	No	Underweight	non-hypertensive	No	No	No
Poorest	Men	3473.4373	Weekly consumption	Weekly consumption	Weekly consumption	>=150 Minutes/weeek	>= 5 ser/day	Rural	Others(Never married,Separated, Divorced,Widowed)	Islam	Mymensingh	20-29	Higher Secondary & above	Not working/homemaker	>7hours	<=4 hours	Yes	Underweight	non-hypertensive	No	No	No
Poorest	Men	16584.748	Never	Never	Never	<150 Minutes/weeek	<5 ser/day	Rural	Others(Never married,Separated, Divorced,Widowed)	Islam	Rajshahi	20-29	Secodary	Not working/homemaker	<=7 hours	>4hours	No	Overweight/Obese	non-hypertensive	No	No	No
Richer	Men	6467.999	Weekly consumption	Weekly consumption	Weekly consumption	>=150 Minutes/weeek	<5 ser/day	Rural	Others(Never married,Separated, Divorced,Widowed)	Islam	Khulna	20-29	Higher Secondary & above	Not working/homemaker	>7hours	<=4 hours	No	Overweight/Obese	non-hypertensive	No	No	No
Poorer	Men	13945.976	Weekly consumption	Never	Weekly consumption	>=150 Minutes/weeek	<5 ser/day	Rural	Others(Never married,Separated, Divorced,Widowed)	Islam	Rajshahi	20-29	Secodary	Working	<=7 hours	<=4 hours	Yes	Normal	non-hypertensive	No	No	No
Poorer	Men	16584.748	Weekly consumption	Weekly consumption	Weekly consumption	>=150 Minutes/weeek	<5 ser/day	Rural	Others(Never married,Separated, Divorced,Widowed)	Islam	Rajshahi	20-29	Higher Secondary & above	Not working/homemaker	<=7 hours	<=4 hours	Yes	Normal	non-hypertensive	No	No	No
Middle	Men	11010.937	Weekly consumption	Weekly consumption	Weekly consumption	>=150 Minutes/weeek	<5 ser/day	Rural	Others(Never married,Separated, Divorced,Widowed)	Others(Hindu,Christian,Buddhist)	Barisal	20-29	Higher Secondary & above	Not working/homemaker	<=7 hours	<=4 hours	No	Underweight	non-hypertensive	No	No	No
Poorer	Men	8292.374	Weekly consumption	Weekly consumption	Never	>=150 Minutes/weeek	<5 ser/day	Rural	Currently married	Islam	Rajshahi	20-29	Primary	Working	<=7 hours	<=4 hours	Yes	Normal	non-hypertensive	No	No	No
Richest	Men	439.31247	Weekly consumption	Weekly consumption	Weekly consumption	<150 Minutes/weeek	<5 ser/day	Non-slum urban	Currently married	Islam	Mymensingh	20-29	Higher Secondary & above	Not working/homemaker	>7hours	<=4 hours	No	Overweight/Obese	non-hypertensive	No	No	No
Poorest	Men	1.4499999	Weekly consumption	Weekly consumption	Weekly consumption	>=150 Minutes/weeek	<5 ser/day	Slum	Currently married	Islam	Sylhet	20-29	Primary	Working	<=7 hours	<=4 hours	Yes	Underweight	non-hypertensive	No	No	No
Poorest	Men	12993.747	Weekly consumption	Weekly consumption	Weekly consumption	>=150 Minutes/weeek	<5 ser/day	Rural	Others(Never married,Separated, Divorced,Widowed)	Others(Hindu,Christian,Buddhist)	Chattogram	20-29	Primary	Working	<=7 hours	<=4 hours	No	Underweight	non-hypertensive	No	No	No
Poorest	Men	1.4499999	Never	Weekly consumption	Weekly consumption	>=150 Minutes/weeek	<5 ser/day	Slum	Currently married	Islam	Sylhet	20-29	No formal education	Working	>7hours	<=4 hours	No	Underweight	non-hypertensive	No	No	No
Middle	Men	3947.6248	Weekly consumption	Weekly consumption	Weekly consumption	>=150 Minutes/weeek	<5 ser/day	Rural	Others(Never married,Separated, Divorced,Widowed)	Islam	Chattogram	20-29	Higher Secondary & above	Not working/homemaker	<=7 hours	<=4 hours	No	Normal	non-hypertensive	No	No	No
Richer	Men	162	Weekly consumption	Weekly consumption	Weekly consumption	<150 Minutes/weeek	<5 ser/day	Non-slum urban	Others(Never married,Separated, Divorced,Widowed)	Islam	Rajshahi	20-29	Higher Secondary & above	Not working/homemaker	<=7 hours	<=4 hours	Yes	Underweight	non-hypertensive	No	No	No
Richer	Men	1.4499999	Weekly consumption	Weekly consumption	Weekly consumption	>=150 Minutes/weeek	>= 5 ser/day	Slum	Others(Never married,Separated, Divorced,Widowed)	Islam	Sylhet	20-29	Secodary	Working	<=7 hours	<=4 hours	No	Underweight	non-hypertensive	No	No	No
Poorer	Men	1080.4922	Weekly consumption	Weekly consumption	Never	>=150 Minutes/weeek	>= 5 ser/day	Rural	Others(Never married,Separated, Divorced,Widowed)	Islam	Chattogram	20-29	Primary	Working	<=7 hours	<=4 hours	Yes	Underweight	non-hypertensive	No	No	No
Richest	Men	2918.6997	Never	Never	Weekly consumption	<150 Minutes/weeek	>= 5 ser/day	Non-slum urban	Others(Never married,Separated, Divorced,Widowed)	Islam	Chattogram	20-29	Secodary	Not working/homemaker	>7hours	>4hours	No	Normal	non-hypertensive	No	No	No
Poorest	Men	3278.6758	Never	Never	Weekly consumption	>=150 Minutes/weeek	<5 ser/day	Rural	Others(Never married,Separated, Divorced,Widowed)	Islam	Dhaka	20-29	Higher Secondary & above	Not working/homemaker	<=7 hours	<=4 hours	No	Underweight	non-hypertensive	No	No	No
Middle	Men	1405.6875	Weekly consumption	Weekly consumption	Weekly consumption	>=150 Minutes/weeek	<5 ser/day	Rural	Others(Never married,Separated, Divorced,Widowed)	Others(Hindu,Christian,Buddhist)	Sylhet	20-29	Higher Secondary & above	Not working/homemaker	<=7 hours	<=4 hours	No	Normal	non-hypertensive	No	No	No
Richest	Men	292.875	Weekly consumption	Weekly consumption	Never	>=150 Minutes/weeek	<5 ser/day	Non-slum urban	Others(Never married,Separated, Divorced,Widowed)	Islam	Mymensingh	20-29	Primary	Working	<=7 hours	<=4 hours	Yes	Underweight	non-hypertensive	No	Yes	No
Poorest	Men	20.75	Weekly consumption	Weekly consumption	Weekly consumption	>=150 Minutes/weeek	<5 ser/day	Slum	Others(Never married,Separated, Divorced,Widowed)	Islam	Rangpur	20-29	Higher Secondary & above	Working	>7hours	<=4 hours	No	Overweight/Obese	non-hypertensive	No	No	No
Richer	Men	54.599998	Weekly consumption	Weekly consumption	Weekly consumption	>=150 Minutes/weeek	<5 ser/day	Slum	Others(Never married,Separated, Divorced,Widowed)	Islam	Rajshahi	20-29	Secodary	Working	<=7 hours	<=4 hours	Yes	Normal	non-hypertensive	No	No	No
Middle	Men	13597.499	Weekly consumption	Weekly consumption	Weekly consumption	>=150 Minutes/weeek	<5 ser/day	Rural	Others(Never married,Separated, Divorced,Widowed)	Others(Hindu,Christian,Buddhist)	Khulna	20-29	Secodary	Working	<=7 hours	<=4 hours	Yes	Normal	non-hypertensive	No	No	No
Poorest	Men	667.63123	Weekly consumption	Weekly consumption	Weekly consumption	>=150 Minutes/weeek	<5 ser/day	Rural	Others(Never married,Separated, Divorced,Widowed)	Islam	Sylhet	20-29	Secodary	Working	<=7 hours	<=4 hours	No	Normal	non-hypertensive	No	No	No
Poorer	Men	7895.2495	Weekly consumption	Weekly consumption	Weekly consumption	>=150 Minutes/weeek	<5 ser/day	Rural	Others(Never married,Separated, Divorced,Widowed)	Islam	Chattogram	20-29	Secodary	Working	<=7 hours	<=4 hours	No	Normal	non-hypertensive	No	No	No
Poorest	Men	27.299999	Weekly consumption	Weekly consumption	Weekly consumption	>=150 Minutes/weeek	<5 ser/day	Slum	Others(Never married,Separated, Divorced,Widowed)	Islam	Rajshahi	20-29	No formal education	Working	<=7 hours	<=4 hours	No	Underweight	non-hypertensive	No	No	No
Poorest	Men	292.875	Weekly consumption	Weekly consumption	Weekly consumption	>=150 Minutes/weeek	<5 ser/day	Non-slum urban	Others(Never married,Separated, Divorced,Widowed)	Islam	Mymensingh	20-29	Secodary	Not working/homemaker	>7hours	<=4 hours	Yes	Normal	non-hypertensive	No	No	No
Richer	Men	12935.998	Weekly consumption	Never	Never	>=150 Minutes/weeek	<5 ser/day	Rural	Currently married	Islam	Khulna	20-29	Higher Secondary & above	Not working/homemaker	<=7 hours	<=4 hours	No	Overweight/Obese	non-hypertensive	No	No	No
Middle	Men	27.299999	Weekly consumption	Weekly consumption	Weekly consumption	>=150 Minutes/weeek	<5 ser/day	Slum	Currently married	Islam	Rajshahi	20-29	No formal education	Working	<=7 hours	<=4 hours	No	Normal	non-hypertensive	No	No	No
Middle	Men	470.39999	Weekly consumption	Weekly consumption	Weekly consumption	<150 Minutes/weeek	<5 ser/day	Slum	Currently married	Others(Hindu,Christian,Buddhist)	Dhaka	20-29	Higher Secondary & above	Working	<=7 hours	<=4 hours	No	Normal	non-hypertensive	No	No	No
Middle	Men	1045.6874	Weekly consumption	Weekly consumption	Weekly consumption	<150 Minutes/weeek	<5 ser/day	Rural	Others(Never married,Separated, Divorced,Widowed)	Islam	Sylhet	20-29	Secodary	Not working/homemaker	<=7 hours	<=4 hours	No	Underweight	hypertensive	No	No	No
Richest	Men	9981.5615	Weekly consumption	Weekly consumption	Weekly consumption	>=150 Minutes/weeek	<5 ser/day	Rural	Others(Never married,Separated, Divorced,Widowed)	Islam	Khulna	20-29	Higher Secondary & above	Not working/homemaker	<=7 hours	<=4 hours	No	Normal	non-hypertensive	No	No	No
Richest	Men	73.199997	Never	Never	Weekly consumption	<150 Minutes/weeek	>= 5 ser/day	Non-slum urban	Others(Never married,Separated, Divorced,Widowed)	Islam	Mymensingh	20-29	Higher Secondary & above	Not working/homemaker	>7hours	<=4 hours	No	Overweight/Obese	non-hypertensive	No	No	No
Middle	Men	470.39999	Weekly consumption	Weekly consumption	Weekly consumption	<150 Minutes/weeek	<5 ser/day	Slum	Others(Never married,Separated, Divorced,Widowed)	Islam	Dhaka	20-29	Primary	Working	<=7 hours	<=4 hours	No	Normal	non-hypertensive	No	No	No
Poorer	Men	8239.2178	Weekly consumption	Weekly consumption	Never	>=150 Minutes/weeek	>= 5 ser/day	Rural	Others(Never married,Separated, Divorced,Widowed)	Others(Hindu,Christian,Buddhist)	Khulna	20-29	Secodary	Working	<=7 hours	<=4 hours	No	Normal	hypertensive	No	No	No
Poorer	Men	62	Weekly consumption	Weekly consumption	Weekly consumption	<150 Minutes/weeek	>= 5 ser/day	Slum	Others(Never married,Separated, Divorced,Widowed)	Islam	Khulna	20-29	Higher Secondary & above	Not working/homemaker	>7hours	>4hours	No	Underweight	non-hypertensive	No	No	No
Richest	Men	119.47501	Weekly consumption	Weekly consumption	Weekly consumption	>=150 Minutes/weeek	<5 ser/day	Non-slum urban	Others(Never married,Separated, Divorced,Widowed)	Islam	Sylhet	20-29	Higher Secondary & above	Not working/homemaker	<=7 hours	<=4 hours	No	Overweight/Obese	non-hypertensive	No	No	No
Poorer	Men	1391.2498	Never	Weekly consumption	Weekly consumption	<150 Minutes/weeek	<5 ser/day	Rural	Others(Never married,Separated, Divorced,Widowed)	Islam	Rangpur	20-29	Secodary	Not working/homemaker	>7hours	<=4 hours	No	Normal	non-hypertensive	No	No	No
Richer	Men	1254.2999	Weekly consumption	Weekly consumption	Never	>=150 Minutes/weeek	<5 ser/day	Non-slum urban	Currently married	Islam	Dhaka	20-29	Secodary	Working	<=7 hours	<=4 hours	Yes	Normal	non-hypertensive	No	No	No
Richer	Men	4173.7495	Weekly consumption	Weekly consumption	Weekly consumption	>=150 Minutes/weeek	<5 ser/day	Rural	Others(Never married,Separated, Divorced,Widowed)	Islam	Rangpur	20-29	Secodary	Working	<=7 hours	<=4 hours	No	Normal	non-hypertensive	No	No	No
Poorest	Men	6946.8745	Never	Weekly consumption	Never	>=150 Minutes/weeek	>= 5 ser/day	Rural	Others(Never married,Separated, Divorced,Widowed)	Islam	Mymensingh	20-29	Higher Secondary & above	Working	<=7 hours	<=4 hours	No	Underweight	non-hypertensive	No	Yes	No
Middle	Men	1454.0624	Weekly consumption	Weekly consumption	Weekly consumption	>=150 Minutes/weeek	<5 ser/day	Rural	Others(Never married,Separated, Divorced,Widowed)	Islam	Chattogram	20-29	Secodary	Working	<=7 hours	<=4 hours	No	Normal	non-hypertensive	No	No	No
Richer	Men	11315.388	Weekly consumption	Weekly consumption	Weekly consumption	>=150 Minutes/weeek	<5 ser/day	Rural	Others(Never married,Separated, Divorced,Widowed)	Islam	Chattogram	20-29	Secodary	Not working/homemaker	<=7 hours	<=4 hours	No	Underweight	non-hypertensive	No	No	No
Poorer	Men	2091.3748	Weekly consumption	Weekly consumption	Weekly consumption	>=150 Minutes/weeek	<5 ser/day	Rural	Others(Never married,Separated, Divorced,Widowed)	Islam	Sylhet	20-29	Primary	Working	<=7 hours	<=4 hours	No	Normal	hypertensive	No	No	No
Richer	Men	6496.8735	Weekly consumption	Weekly consumption	Weekly consumption	>=150 Minutes/weeek	<5 ser/day	Rural	Others(Never married,Separated, Divorced,Widowed)	Islam	Chattogram	20-29	Secodary	Working	<=7 hours	<=4 hours	No	Normal	non-hypertensive	No	No	No
Richer	Men	13626.898	Weekly consumption	Never	Never	<150 Minutes/weeek	<5 ser/day	Rural	Others(Never married,Separated, Divorced,Widowed)	Islam	Rajshahi	20-29	Secodary	Not working/homemaker	>7hours	<=4 hours	No	Normal	non-hypertensive	No	No	No
Poorest	Men	1045.6874	Weekly consumption	Weekly consumption	Weekly consumption	>=150 Minutes/weeek	<5 ser/day	Rural	Others(Never married,Separated, Divorced,Widowed)	Islam	Sylhet	20-29	No formal education	Working	<=7 hours	<=4 hours	Yes	Underweight	non-hypertensive	No	No	No
Poorest	Men	1045.6874	Never	Weekly consumption	Weekly consumption	>=150 Minutes/weeek	<5 ser/day	Rural	Others(Never married,Separated, Divorced,Widowed)	Islam	Sylhet	20-29	Higher Secondary & above	Not working/homemaker	<=7 hours	<=4 hours	No	Normal	non-hypertensive	No	No	No
Poorest	Men	2811.375	Weekly consumption	Weekly consumption	Weekly consumption	>=150 Minutes/weeek	<5 ser/day	Rural	Others(Never married,Separated, Divorced,Widowed)	Others(Hindu,Christian,Buddhist)	Sylhet	20-29	Secodary	Working	<=7 hours	<=4 hours	Yes	Underweight	hypertensive	No	Yes	No
Middle	Men	10557.42	Weekly consumption	Weekly consumption	Weekly consumption	>=150 Minutes/weeek	>= 5 ser/day	Rural	Others(Never married,Separated, Divorced,Widowed)	Islam	Chattogram	20-29	Higher Secondary & above	Not working/homemaker	<=7 hours	<=4 hours	No	Normal	hypertensive	No	No	No
Poorer	Men	10557.42	Weekly consumption	Weekly consumption	Weekly consumption	>=150 Minutes/weeek	<5 ser/day	Rural	Others(Never married,Separated, Divorced,Widowed)	Islam	Chattogram	20-29	Secodary	Not working/homemaker	<=7 hours	<=4 hours	No	Normal	non-hypertensive	No	No	No
Richer	Men	9596.9238	Weekly consumption	Weekly consumption	Weekly consumption	<150 Minutes/weeek	<5 ser/day	Rural	Others(Never married,Separated, Divorced,Widowed)	Islam	Dhaka	20-29	Higher Secondary & above	Not working/homemaker	<=7 hours	<=4 hours	No	Overweight/Obese	non-hypertensive	No	No	No
Richer	Men	5951.562	Weekly consumption	Weekly consumption	Never	>=150 Minutes/weeek	<5 ser/day	Rural	Others(Never married,Separated, Divorced,Widowed)	Islam	Mymensingh	20-29	Higher Secondary & above	Not working/homemaker	<=7 hours	<=4 hours	No	Normal	non-hypertensive	No	No	No
Middle	Men	31	Never	Weekly consumption	Weekly consumption	<150 Minutes/weeek	>= 5 ser/day	Slum	Currently married	Islam	Khulna	20-29	Primary	Working	>7hours	>4hours	Yes	Normal	non-hypertensive	No	No	No
Middle	Men	6090.8188	Weekly consumption	Weekly consumption	Weekly consumption	>=150 Minutes/weeek	<5 ser/day	Rural	Others(Never married,Separated, Divorced,Widowed)	Others(Hindu,Christian,Buddhist)	Chattogram	20-29	Secodary	Working	>7hours	<=4 hours	Yes	Underweight	non-hypertensive	No	No	No
Richest	Men	162	Never	Never	Weekly consumption	<150 Minutes/weeek	>= 5 ser/day	Non-slum urban	Others(Never married,Separated, Divorced,Widowed)	Islam	Rajshahi	20-29	Higher Secondary & above	Not working/homemaker	>7hours	>4hours	No	Underweight	non-hypertensive	No	No	No
Poorer	Men	12181.638	Weekly consumption	Weekly consumption	Weekly consumption	>=150 Minutes/weeek	<5 ser/day	Rural	Others(Never married,Separated, Divorced,Widowed)	Others(Hindu,Christian,Buddhist)	Chattogram	20-29	Secodary	Not working/homemaker	<=7 hours	<=4 hours	No	Normal	non-hypertensive	No	No	No
Poorer	Men	2624.9998	Weekly consumption	Weekly consumption	Weekly consumption	>=150 Minutes/weeek	<5 ser/day	Rural	Others(Never married,Separated, Divorced,Widowed)	Islam	Rangpur	20-29	Higher Secondary & above	Not working/homemaker	<=7 hours	<=4 hours	No	Normal	hypertensive	No	No	No
Poorest	Men	6496.8735	Weekly consumption	Weekly consumption	Weekly consumption	>=150 Minutes/weeek	<5 ser/day	Rural	Others(Never married,Separated, Divorced,Widowed)	Others(Hindu,Christian,Buddhist)	Chattogram	20-29	Secodary	Not working/homemaker	>7hours	<=4 hours	No	Normal	hypertensive	No	No	No
Middle	Men	6496.8735	Weekly consumption	Weekly consumption	Weekly consumption	>=150 Minutes/weeek	<5 ser/day	Rural	Others(Never married,Separated, Divorced,Widowed)	Others(Hindu,Christian,Buddhist)	Chattogram	20-29	Primary	Working	<=7 hours	<=4 hours	No	Normal	non-hypertensive	No	No	No
Richer	Men	1.4499999	Weekly consumption	Never	Weekly consumption	>=150 Minutes/weeek	<5 ser/day	Slum	Currently married	Islam	Sylhet	20-29	Secodary	Working	>7hours	<=4 hours	No	Normal	non-hypertensive	No	No	No
Poorest	Men	27.299999	Weekly consumption	Never	Weekly consumption	>=150 Minutes/weeek	<5 ser/day	Slum	Currently married	Islam	Rajshahi	20-29	Secodary	Working	<=7 hours	<=4 hours	Yes	Overweight/Obese	non-hypertensive	No	No	No
Poorest	Men	1405.6875	Weekly consumption	Weekly consumption	Never	<150 Minutes/weeek	<5 ser/day	Rural	Others(Never married,Separated, Divorced,Widowed)	Others(Hindu,Christian,Buddhist)	Sylhet	20-29	Secodary	Not working/homemaker	<=7 hours	<=4 hours	No	Normal	non-hypertensive	No	No	No
Richest	Men	2624.9998	Never	Weekly consumption	Weekly consumption	>=150 Minutes/weeek	<5 ser/day	Rural	Others(Never married,Separated, Divorced,Widowed)	Islam	Rangpur	20-29	Higher Secondary & above	Not working/homemaker	<=7 hours	<=4 hours	No	Normal	non-hypertensive	No	No	No
Poorer	Men	7905.6245	Weekly consumption	Never	Weekly consumption	>=150 Minutes/weeek	<5 ser/day	Rural	Currently married	Islam	Rangpur	20-29	Primary	Working	<=7 hours	<=4 hours	Yes	Normal	non-hypertensive	No	No	No
Richest	Men	212.24998	Weekly consumption	Weekly consumption	Weekly consumption	>=150 Minutes/weeek	<5 ser/day	Non-slum urban	Others(Never married,Separated, Divorced,Widowed)	Others(Hindu,Christian,Buddhist)	Barisal	20-29	Secodary	Working	>7hours	<=4 hours	No	Overweight/Obese	non-hypertensive	No	No	No
Poorer	Men	1096.8749	Weekly consumption	Weekly consumption	Weekly consumption	>=150 Minutes/weeek	<5 ser/day	Rural	Others(Never married,Separated, Divorced,Widowed)	Islam	Dhaka	20-29	Higher Secondary & above	Not working/homemaker	>7hours	<=4 hours	No	Normal	non-hypertensive	No	No	No
Middle	Men	6918.7495	Weekly consumption	Weekly consumption	Weekly consumption	>=150 Minutes/weeek	<5 ser/day	Rural	Others(Never married,Separated, Divorced,Widowed)	Others(Hindu,Christian,Buddhist)	Barisal	20-29	Higher Secondary & above	Not working/homemaker	<=7 hours	<=4 hours	No	Normal	non-hypertensive	No	No	No
Middle	Men	4062.5	Weekly consumption	Weekly consumption	Weekly consumption	>=150 Minutes/weeek	<5 ser/day	Rural	Others(Never married,Separated, Divorced,Widowed)	Islam	Mymensingh	20-29	Higher Secondary & above	Not working/homemaker	>7hours	<=4 hours	No	Normal	non-hypertensive	No	No	No
Poorer	Men	4387.4995	Weekly consumption	Weekly consumption	Weekly consumption	>=150 Minutes/weeek	<5 ser/day	Rural	Others(Never married,Separated, Divorced,Widowed)	Others(Hindu,Christian,Buddhist)	Dhaka	20-29	Higher Secondary & above	Not working/homemaker	<=7 hours	<=4 hours	Yes	Normal	non-hypertensive	No	No	No
Poorer	Men	748.125	Weekly consumption	Weekly consumption	Weekly consumption	>=150 Minutes/weeek	<5 ser/day	Rural	Others(Never married,Separated, Divorced,Widowed)	Others(Hindu,Christian,Buddhist)	Mymensingh	20-29	Secodary	Working	<=7 hours	<=4 hours	Yes	Normal	non-hypertensive	No	No	No
Richer	Men	3473.4373	Never	Weekly consumption	Never	>=150 Minutes/weeek	<5 ser/day	Rural	Others(Never married,Separated, Divorced,Widowed)	Islam	Mymensingh	20-29	Higher Secondary & above	Not working/homemaker	<=7 hours	<=4 hours	No	Normal	non-hypertensive	No	No	No
Richer	Men	1568.5687	Weekly consumption	Weekly consumption	Weekly consumption	<150 Minutes/weeek	<5 ser/day	Non-slum urban	Currently married	Islam	Dhaka	20-29	Primary	Working	>7hours	<=4 hours	Yes	Normal	non-hypertensive	No	No	No
Richest	Men	940.79999	Weekly consumption	Never	Weekly consumption	>=150 Minutes/weeek	<5 ser/day	Slum	Others(Never married,Separated, Divorced,Widowed)	Islam	Dhaka	20-29	Secodary	Working	<=7 hours	<=4 hours	Yes	Normal	non-hypertensive	No	No	No
Poorest	Men	73.199997	Weekly consumption	Weekly consumption	Weekly consumption	<150 Minutes/weeek	<5 ser/day	Non-slum urban	Others(Never married,Separated, Divorced,Widowed)	Islam	Mymensingh	20-29	Higher Secondary & above	Not working/homemaker	>7hours	<=4 hours	No	Normal	non-hypertensive	No	No	No
Middle	Men	1157.6249	Never	Weekly consumption	Weekly consumption	>=150 Minutes/weeek	<5 ser/day	Rural	Others(Never married,Separated, Divorced,Widowed)	Others(Hindu,Christian,Buddhist)	Sylhet	20-29	Secodary	Working	<=7 hours	<=4 hours	No	Normal	non-hypertensive	No	No	No
Poorer	Men	80.025002	Weekly consumption	Weekly consumption	Weekly consumption	>=150 Minutes/weeek	<5 ser/day	Non-slum urban	Others(Never married,Separated, Divorced,Widowed)	Islam	Rangpur	20-29	Higher Secondary & above	Not working/homemaker	<=7 hours	<=4 hours	No	Normal	non-hypertensive	No	No	No
Richer	Men	1148.125	Weekly consumption	Weekly consumption	Never	>=150 Minutes/weeek	>= 5 ser/day	Rural	Currently married	Islam	Mymensingh	20-29	Primary	Working	>7hours	<=4 hours	No	Normal	non-hypertensive	No	No	No
Poorer	Men	80.025002	Never	Never	Weekly consumption	<150 Minutes/weeek	<5 ser/day	Non-slum urban	Currently married	Islam	Rangpur	20-29	Higher Secondary & above	Not working/homemaker	>7hours	<=4 hours	Yes	Overweight/Obese	non-hypertensive	No	No	No
Richer	Men	98.117638	Never	Never	Weekly consumption	>=150 Minutes/weeek	<5 ser/day	Non-slum urban	Others(Never married,Separated, Divorced,Widowed)	Islam	Rajshahi	20-29	Higher Secondary & above	Not working/homemaker	<=7 hours	<=4 hours	No	Overweight/Obese	hypertensive	No	No	No
Poorest	Men	1454.0624	Weekly consumption	Weekly consumption	Weekly consumption	>=150 Minutes/weeek	<5 ser/day	Rural	Others(Never married,Separated, Divorced,Widowed)	Islam	Chattogram	20-29	No formal education	Working	<=7 hours	<=4 hours	Yes	Normal	non-hypertensive	No	No	No
Poorer	Men	12993.747	Weekly consumption	Never	Weekly consumption	>=150 Minutes/weeek	<5 ser/day	Rural	Others(Never married,Separated, Divorced,Widowed)	Islam	Chattogram	20-29	Secodary	Not working/homemaker	>7hours	<=4 hours	No	Underweight	non-hypertensive	No	No	No
Richest	Men	119.47501	Weekly consumption	Weekly consumption	Weekly consumption	>=150 Minutes/weeek	<5 ser/day	Non-slum urban	Others(Never married,Separated, Divorced,Widowed)	Islam	Sylhet	20-29	Higher Secondary & above	Not working/homemaker	<=7 hours	<=4 hours	No	Normal	non-hypertensive	No	No	No
Middle	Men	2002.4996	Weekly consumption	Weekly consumption	Weekly consumption	>=150 Minutes/weeek	>= 5 ser/day	Rural	Others(Never married,Separated, Divorced,Widowed)	Islam	Mymensingh	20-29	No formal education	Working	<=7 hours	<=4 hours	Yes	Normal	non-hypertensive	No	No	No
Poorer	Men	3947.6248	Weekly consumption	Never	Never	>=150 Minutes/weeek	<5 ser/day	Rural	Others(Never married,Separated, Divorced,Widowed)	Islam	Chattogram	20-29	Secodary	Not working/homemaker	<=7 hours	<=4 hours	No	Normal	non-hypertensive	No	No	No
Poorest	Men	1973.8124	Weekly consumption	Weekly consumption	Weekly consumption	>=150 Minutes/weeek	<5 ser/day	Rural	Others(Never married,Separated, Divorced,Widowed)	Islam	Chattogram	20-29	Secodary	Working	<=7 hours	<=4 hours	No	Overweight/Obese	non-hypertensive	No	No	No
Poorer	Men	6496.8735	Weekly consumption	Never	Weekly consumption	>=150 Minutes/weeek	<5 ser/day	Rural	Others(Never married,Separated, Divorced,Widowed)	Islam	Chattogram	20-29	Higher Secondary & above	Working	>7hours	<=4 hours	No	Normal	non-hypertensive	No	No	No
Middle	Men	2002.4996	Never	Weekly consumption	Weekly consumption	>=150 Minutes/weeek	>= 5 ser/day	Rural	Others(Never married,Separated, Divorced,Widowed)	Islam	Mymensingh	20-29	Secodary	Not working/homemaker	<=7 hours	<=4 hours	No	Underweight	non-hypertensive	No	No	No
Richest	Men	146.4375	Never	Never	Weekly consumption	>=150 Minutes/weeek	<5 ser/day	Non-slum urban	Others(Never married,Separated, Divorced,Widowed)	Islam	Mymensingh	20-29	Higher Secondary & above	Not working/homemaker	<=7 hours	<=4 hours	No	Overweight/Obese	non-hypertensive	No	No	No
Richest	Men	3459.3748	Never	Weekly consumption	Weekly consumption	>=150 Minutes/weeek	<5 ser/day	Rural	Others(Never married,Separated, Divorced,Widowed)	Islam	Barisal	20-29	Higher Secondary & above	Not working/homemaker	>7hours	<=4 hours	No	Overweight/Obese	non-hypertensive	No	No	No
Richer	Men	2396.2498	Weekly consumption	Weekly consumption	Weekly consumption	>=150 Minutes/weeek	<5 ser/day	Rural	Others(Never married,Separated, Divorced,Widowed)	Others(Hindu,Christian,Buddhist)	Barisal	20-29	Primary	Working	<=7 hours	<=4 hours	Yes	Underweight	non-hypertensive	No	No	No
Richer	Men	3473.4373	Weekly consumption	Weekly consumption	Weekly consumption	>=150 Minutes/weeek	<5 ser/day	Rural	Others(Never married,Separated, Divorced,Widowed)	Islam	Mymensingh	20-29	Higher Secondary & above	Not working/homemaker	>7hours	<=4 hours	No	Normal	non-hypertensive	No	No	No
Middle	Men	9981.5615	Weekly consumption	Weekly consumption	Never	>=150 Minutes/weeek	<5 ser/day	Rural	Others(Never married,Separated, Divorced,Widowed)	Islam	Khulna	20-29	Higher Secondary & above	Not working/homemaker	<=7 hours	<=4 hours	No	Normal	non-hypertensive	No	No	No
Richer	Men	34.824997	Weekly consumption	Weekly consumption	Weekly consumption	>=150 Minutes/weeek	<5 ser/day	Slum	Others(Never married,Separated, Divorced,Widowed)	Islam	Barisal	20-29	Secodary	Working	<=7 hours	<=4 hours	Yes	Normal	non-hypertensive	No	No	No
Poorer	Men	2315.2498	Weekly consumption	Weekly consumption	Never	>=150 Minutes/weeek	<5 ser/day	Rural	Others(Never married,Separated, Divorced,Widowed)	Others(Hindu,Christian,Buddhist)	Sylhet	20-29	Secodary	Not working/homemaker	<=7 hours	<=4 hours	No	Normal	non-hypertensive	No	No	No
Richest	Men	3241.4761	Weekly consumption	Weekly consumption	Weekly consumption	>=150 Minutes/weeek	<5 ser/day	Rural	Others(Never married,Separated, Divorced,Widowed)	Islam	Chattogram	20-29	Secodary	Working	<=7 hours	<=4 hours	No	Normal	non-hypertensive	No	No	No
Richer	Men	69.649994	Weekly consumption	Weekly consumption	Weekly consumption	>=150 Minutes/weeek	<5 ser/day	Slum	Others(Never married,Separated, Divorced,Widowed)	Islam	Barisal	20-29	Secodary	Working	<=7 hours	<=4 hours	No	Overweight/Obese	hypertensive	No	No	No
Poorer	Men	7905.6245	Weekly consumption	Weekly consumption	Never	>=150 Minutes/weeek	<5 ser/day	Rural	Others(Never married,Separated, Divorced,Widowed)	Islam	Rangpur	20-29	Higher Secondary & above	Not working/homemaker	>7hours	<=4 hours	No	Normal	non-hypertensive	No	No	No
Richer	Men	162	Never	Weekly consumption	Weekly consumption	<150 Minutes/weeek	>= 5 ser/day	Non-slum urban	Others(Never married,Separated, Divorced,Widowed)	Islam	Rajshahi	20-29	Primary	Working	>7hours	>4hours	No	Overweight/Obese	hypertensive	No	No	No
Middle	Men	3937.4995	Weekly consumption	Never	Never	>=150 Minutes/weeek	<5 ser/day	Rural	Others(Never married,Separated, Divorced,Widowed)	Others(Hindu,Christian,Buddhist)	Rangpur	20-29	Higher Secondary & above	Not working/homemaker	<=7 hours	<=4 hours	No	Underweight	non-hypertensive	No	No	Yes
Poorer	Men	326.59998	Weekly consumption	Weekly consumption	Weekly consumption	<150 Minutes/weeek	<5 ser/day	Slum	Others(Never married,Separated, Divorced,Widowed)	Islam	Chattogram	20-29	Secodary	Not working/homemaker	>7hours	<=4 hours	No	Normal	non-hypertensive	No	No	No
Poorer	Men	4062.5	Weekly consumption	Weekly consumption	Weekly consumption	>=150 Minutes/weeek	<5 ser/day	Rural	Currently married	Islam	Mymensingh	20-29	No formal education	Working	<=7 hours	<=4 hours	Yes	Normal	non-hypertensive	No	No	No
Richer	Men	82.400002	Weekly consumption	Weekly consumption	Weekly consumption	>=150 Minutes/weeek	<5 ser/day	Slum	Others(Never married,Separated, Divorced,Widowed)	Islam	Mymensingh	20-29	Secodary	Not working/homemaker	>7hours	<=4 hours	No	Overweight/Obese	non-hypertensive	No	No	No
Richer	Men	1568.5687	Never	Weekly consumption	Weekly consumption	<150 Minutes/weeek	<5 ser/day	Non-slum urban	Currently married	Islam	Dhaka	20-29	No formal education	Working	>7hours	<=4 hours	Yes	Underweight	non-hypertensive	No	No	No
Middle	Men	18272.457	Weekly consumption	Weekly consumption	Weekly consumption	>=150 Minutes/weeek	>= 5 ser/day	Rural	Others(Never married,Separated, Divorced,Widowed)	Islam	Chattogram	20-29	Higher Secondary & above	Not working/homemaker	<=7 hours	<=4 hours	No	Underweight	non-hypertensive	No	No	No
Richest	Men	350.17499	Weekly consumption	Weekly consumption	Never	>=150 Minutes/weeek	<5 ser/day	Slum	Others(Never married,Separated, Divorced,Widowed)	Islam	Chattogram	20-29	Secodary	Working	<=7 hours	<=4 hours	No	Normal	hypertensive	No	No	No
Richest	Men	1157.6249	Weekly consumption	Weekly consumption	Weekly consumption	>=150 Minutes/weeek	<5 ser/day	Rural	Others(Never married,Separated, Divorced,Widowed)	Others(Hindu,Christian,Buddhist)	Sylhet	20-29	Higher Secondary & above	Not working/homemaker	<=7 hours	<=4 hours	No	Overweight/Obese	non-hypertensive	No	No	No
Middle	Men	3459.3748	Weekly consumption	Weekly consumption	Weekly consumption	<150 Minutes/weeek	>= 5 ser/day	Rural	Others(Never married,Separated, Divorced,Widowed)	Islam	Barisal	20-29	Higher Secondary & above	Working	>7hours	<=4 hours	No	Normal	hypertensive	No	No	No
Richest	Men	8150.999	Weekly consumption	Weekly consumption	Weekly consumption	>=150 Minutes/weeek	<5 ser/day	Rural	Others(Never married,Separated, Divorced,Widowed)	Islam	Rangpur	20-29	Higher Secondary & above	Not working/homemaker	<=7 hours	<=4 hours	Yes	Underweight	non-hypertensive	No	No	No
Richest	Men	489.80002	Weekly consumption	Weekly consumption	Weekly consumption	<150 Minutes/weeek	>= 5 ser/day	Non-slum urban	Others(Never married,Separated, Divorced,Widowed)	Islam	Khulna	20-29	Secodary	Working	>7hours	>4hours	Yes	Underweight	non-hypertensive	No	No	No
Poorer	Men	1096.8749	Weekly consumption	Weekly consumption	Weekly consumption	>=150 Minutes/weeek	<5 ser/day	Rural	Others(Never married,Separated, Divorced,Widowed)	Islam	Dhaka	20-29	Secodary	Working	>7hours	<=4 hours	Yes	Overweight/Obese	non-hypertensive	No	No	No
Poorest	Men	1666.7435	Weekly consumption	Weekly consumption	Weekly consumption	<150 Minutes/weeek	<5 ser/day	Rural	Currently married	Islam	Barisal	20-29	No formal education	Working	>7hours	<=4 hours	Yes	Normal	non-hypertensive	No	No	No
Richest	Men	1817.375	Weekly consumption	Weekly consumption	Weekly consumption	>=150 Minutes/weeek	<5 ser/day	Non-slum urban	Others(Never married,Separated, Divorced,Widowed)	Islam	Khulna	20-29	Higher Secondary & above	Working	<=7 hours	<=4 hours	No	Overweight/Obese	non-hypertensive	No	No	No
Middle	Men	6946.8745	Never	Weekly consumption	Never	>=150 Minutes/weeek	>= 5 ser/day	Rural	Currently married	Islam	Mymensingh	20-29	No formal education	Working	<=7 hours	<=4 hours	No	Normal	non-hypertensive	No	No	No
Poorer	Men	13626.898	Weekly consumption	Never	Weekly consumption	>=150 Minutes/weeek	<5 ser/day	Rural	Others(Never married,Separated, Divorced,Widowed)	Islam	Rajshahi	20-29	Higher Secondary & above	Not working/homemaker	>7hours	<=4 hours	No	Normal	non-hypertensive	No	No	No
Middle	Men	27891.951	Weekly consumption	Never	Weekly consumption	>=150 Minutes/weeek	<5 ser/day	Rural	Others(Never married,Separated, Divorced,Widowed)	Islam	Rajshahi	20-29	Secodary	Not working/homemaker	>7hours	<=4 hours	No	Normal	non-hypertensive	No	No	No
Richer	Men	13945.976	Weekly consumption	Weekly consumption	Weekly consumption	<150 Minutes/weeek	<5 ser/day	Rural	Others(Never married,Separated, Divorced,Widowed)	Islam	Rajshahi	20-29	Higher Secondary & above	Not working/homemaker	>7hours	<=4 hours	No	Normal	non-hypertensive	No	No	No
Poorest	Men	9766.5732	Never	Never	Weekly consumption	>=150 Minutes/weeek	<5 ser/day	Rural	Others(Never married,Separated, Divorced,Widowed)	Islam	Rajshahi	20-29	Secodary	Not working/homemaker	>7hours	<=4 hours	No	Normal	non-hypertensive	No	No	No
Poorer	Men	8125	Weekly consumption	Weekly consumption	Weekly consumption	>=150 Minutes/weeek	>= 5 ser/day	Rural	Others(Never married,Separated, Divorced,Widowed)	Islam	Mymensingh	20-29	Higher Secondary & above	Not working/homemaker	>7hours	<=4 hours	No	Normal	non-hypertensive	No	No	No
Poorer	Men	27891.951	Never	Weekly consumption	Never	>=150 Minutes/weeek	<5 ser/day	Rural	Others(Never married,Separated, Divorced,Widowed)	Islam	Rajshahi	20-29	Secodary	Working	<=7 hours	<=4 hours	No	Overweight/Obese	non-hypertensive	No	No	No
Poorest	Men	16301.998	Never	Weekly consumption	Never	>=150 Minutes/weeek	<5 ser/day	Rural	Others(Never married,Separated, Divorced,Widowed)	Islam	Rangpur	20-29	Primary	Working	<=7 hours	<=4 hours	No	Underweight	non-hypertensive	No	No	No
Richer	Men	3137.062	Never	Weekly consumption	Weekly consumption	<150 Minutes/weeek	<5 ser/day	Rural	Others(Never married,Separated, Divorced,Widowed)	Islam	Sylhet	20-29	Higher Secondary & above	Working	>7hours	<=4 hours	No	Underweight	non-hypertensive	No	No	No
Richer	Men	1.4499999	Weekly consumption	Weekly consumption	Weekly consumption	>=150 Minutes/weeek	>= 5 ser/day	Slum	Others(Never married,Separated, Divorced,Widowed)	Islam	Sylhet	20-29	Higher Secondary & above	Not working/homemaker	<=7 hours	<=4 hours	No	Normal	non-hypertensive	No	No	No
Poorer	Men	27891.951	Never	Weekly consumption	Weekly consumption	>=150 Minutes/weeek	<5 ser/day	Rural	Others(Never married,Separated, Divorced,Widowed)	Islam	Rajshahi	20-29	Primary	Working	<=7 hours	<=4 hours	No	Normal	non-hypertensive	No	No	No
Poorest	Men	2396.2498	Weekly consumption	Weekly consumption	Weekly consumption	>=150 Minutes/weeek	<5 ser/day	Rural	Others(Never married,Separated, Divorced,Widowed)	Islam	Barisal	20-29	Higher Secondary & above	Not working/homemaker	<=7 hours	<=4 hours	No	Overweight/Obese	hypertensive	No	No	No
Poorer	Men	9169.874	Weekly consumption	Weekly consumption	Weekly consumption	>=150 Minutes/weeek	<5 ser/day	Rural	Currently married	Others(Hindu,Christian,Buddhist)	Rangpur	20-29	Secodary	Working	<=7 hours	<=4 hours	Yes	Normal	non-hypertensive	No	No	No
Poorest	Men	9766.5732	Weekly consumption	Never	Never	>=150 Minutes/weeek	<5 ser/day	Rural	Currently married	Islam	Rajshahi	20-29	Higher Secondary & above	Not working/homemaker	>7hours	<=4 hours	No	Overweight/Obese	non-hypertensive	No	No	No
Poorest	Men	13626.898	Never	Never	Weekly consumption	>=150 Minutes/weeek	<5 ser/day	Rural	Currently married	Islam	Rajshahi	20-29	Primary	Working	<=7 hours	<=4 hours	Yes	Underweight	non-hypertensive	No	No	No
Poorest	Men	9766.5732	Weekly consumption	Never	Never	>=150 Minutes/weeek	<5 ser/day	Rural	Others(Never married,Separated, Divorced,Widowed)	Islam	Rajshahi	20-29	No formal education	Working	<=7 hours	<=4 hours	Yes	Normal	non-hypertensive	No	No	No
Poorest	Men	3333.4871	Weekly consumption	Weekly consumption	Weekly consumption	>=150 Minutes/weeek	<5 ser/day	Rural	Others(Never married,Separated, Divorced,Widowed)	Islam	Barisal	20-29	Higher Secondary & above	Not working/homemaker	<=7 hours	<=4 hours	No	Normal	non-hypertensive	No	No	No
Richest	Men	119.47501	Never	Weekly consumption	Weekly consumption	>=150 Minutes/weeek	<5 ser/day	Non-slum urban	Others(Never married,Separated, Divorced,Widowed)	Islam	Sylhet	20-29	Secodary	Working	<=7 hours	<=4 hours	No	Overweight/Obese	non-hypertensive	No	No	No
Middle	Men	3433.8936	Weekly consumption	Weekly consumption	Weekly consumption	>=150 Minutes/weeek	<5 ser/day	Rural	Others(Never married,Separated, Divorced,Widowed)	Islam	Barisal	20-29	Higher Secondary & above	Not working/homemaker	<=7 hours	<=4 hours	No	Normal	non-hypertensive	No	No	No
Poorer	Men	13626.898	Weekly consumption	Weekly consumption	Never	<150 Minutes/weeek	<5 ser/day	Rural	Others(Never married,Separated, Divorced,Widowed)	Islam	Rajshahi	20-29	Secodary	Working	<=7 hours	<=4 hours	No	Underweight	non-hypertensive	No	No	No
Richest	Men	3947.6248	Weekly consumption	Weekly consumption	Weekly consumption	>=150 Minutes/weeek	<5 ser/day	Rural	Others(Never married,Separated, Divorced,Widowed)	Islam	Chattogram	20-29	Primary	Working	<=7 hours	<=4 hours	No	Overweight/Obese	non-hypertensive	No	No	No
Middle	Men	441.60001	Weekly consumption	Weekly consumption	Weekly consumption	>=150 Minutes/weeek	<5 ser/day	Slum	Others(Never married,Separated, Divorced,Widowed)	Islam	Dhaka	20-29	Secodary	Working	<=7 hours	<=4 hours	Yes	Normal	non-hypertensive	No	No	No
Richer	Men	146.4375	Weekly consumption	Weekly consumption	Weekly consumption	>=150 Minutes/weeek	<5 ser/day	Non-slum urban	Currently married	Islam	Mymensingh	20-29	Primary	Working	>7hours	<=4 hours	No	Normal	non-hypertensive	No	No	No
Poorest	Men	41.5	Weekly consumption	Weekly consumption	Weekly consumption	>=150 Minutes/weeek	<5 ser/day	Slum	Currently married	Islam	Rangpur	20-29	No formal education	Working	<=7 hours	<=4 hours	Yes	Underweight	non-hypertensive	No	No	No
Poorest	Men	41.5	Never	Weekly consumption	Never	>=150 Minutes/weeek	<5 ser/day	Slum	Currently married	Islam	Rangpur	20-29	Secodary	Working	<=7 hours	<=4 hours	No	Overweight/Obese	non-hypertensive	No	No	No
Richer	Men	20.75	Never	Weekly consumption	Weekly consumption	>=150 Minutes/weeek	<5 ser/day	Slum	Others(Never married,Separated, Divorced,Widowed)	Islam	Rangpur	20-29	Higher Secondary & above	Not working/homemaker	<=7 hours	<=4 hours	No	Overweight/Obese	non-hypertensive	No	No	No
Middle	Men	34.824997	Weekly consumption	Never	Never	>=150 Minutes/weeek	<5 ser/day	Slum	Currently married	Islam	Barisal	20-29	Primary	Working	<=7 hours	<=4 hours	Yes	Underweight	non-hypertensive	No	No	No
Middle	Men	1312.4999	Weekly consumption	Weekly consumption	Never	>=150 Minutes/weeek	<5 ser/day	Rural	Others(Never married,Separated, Divorced,Widowed)	Islam	Rangpur	20-29	Higher Secondary & above	Not working/homemaker	<=7 hours	<=4 hours	No	Normal	non-hypertensive	No	No	No
Richer	Men	104.47499	Weekly consumption	Weekly consumption	Weekly consumption	>=150 Minutes/weeek	<5 ser/day	Slum	Others(Never married,Separated, Divorced,Widowed)	Islam	Barisal	20-29	Primary	Working	<=7 hours	<=4 hours	Yes	Normal	non-hypertensive	No	No	No
Richer	Men	146.39999	Never	Weekly consumption	Weekly consumption	<150 Minutes/weeek	<5 ser/day	Non-slum urban	Others(Never married,Separated, Divorced,Widowed)	Islam	Mymensingh	20-29	Higher Secondary & above	Not working/homemaker	>7hours	<=4 hours	No	Normal	non-hypertensive	No	No	No
Middle	Men	1312.4999	Never	Weekly consumption	Weekly consumption	>=150 Minutes/weeek	<5 ser/day	Rural	Others(Never married,Separated, Divorced,Widowed)	Islam	Rangpur	20-29	Secodary	Working	<=7 hours	<=4 hours	No	Normal	non-hypertensive	No	No	No
Poorest	Men	9766.5732	Never	Weekly consumption	Never	>=150 Minutes/weeek	<5 ser/day	Rural	Others(Never married,Separated, Divorced,Widowed)	Islam	Rajshahi	20-29	Higher Secondary & above	Not working/homemaker	>7hours	<=4 hours	No	Underweight	non-hypertensive	No	No	No
Middle	Men	3333.4871	Weekly consumption	Weekly consumption	Weekly consumption	>=150 Minutes/weeek	<5 ser/day	Rural	Others(Never married,Separated, Divorced,Widowed)	Islam	Barisal	20-29	Secodary	Not working/homemaker	>7hours	<=4 hours	No	Normal	non-hypertensive	No	No	No
Poorest	Men	5803.874	Weekly consumption	Never	Never	>=150 Minutes/weeek	<5 ser/day	Rural	Others(Never married,Separated, Divorced,Widowed)	Others(Hindu,Christian,Buddhist)	Khulna	20-29	Secodary	Working	<=7 hours	<=4 hours	No	Normal	non-hypertensive	Yes	No	No
Richest	Men	81	Weekly consumption	Weekly consumption	Weekly consumption	<150 Minutes/weeek	>= 5 ser/day	Non-slum urban	Others(Never married,Separated, Divorced,Widowed)	Islam	Rajshahi	20-29	Higher Secondary & above	Not working/homemaker	>7hours	>4hours	Yes	Normal	hypertensive	No	No	No
Poorer	Men	3138.5251	Weekly consumption	Weekly consumption	Weekly consumption	>=150 Minutes/weeek	<5 ser/day	Rural	Others(Never married,Separated, Divorced,Widowed)	Islam	Sylhet	20-29	Higher Secondary & above	Working	>7hours	<=4 hours	No	Overweight/Obese	hypertensive	No	No	No
Middle	Men	162	Weekly consumption	Never	Never	<150 Minutes/weeek	>= 5 ser/day	Non-slum urban	Others(Never married,Separated, Divorced,Widowed)	Islam	Rajshahi	20-29	Secodary	Working	>7hours	>4hours	Yes	Normal	non-hypertensive	No	No	No
Poorest	Men	667.63123	Weekly consumption	Weekly consumption	Never	>=150 Minutes/weeek	<5 ser/day	Rural	Currently married	Islam	Sylhet	20-29	No formal education	Working	<=7 hours	<=4 hours	Yes	Underweight	non-hypertensive	No	No	No
Poorest	Men	9169.874	Weekly consumption	Weekly consumption	Weekly consumption	>=150 Minutes/weeek	>= 5 ser/day	Rural	Others(Never married,Separated, Divorced,Widowed)	Islam	Rangpur	20-29	Primary	Working	<=7 hours	<=4 hours	No	Normal	non-hypertensive	No	No	No
Poorer	Men	6798.7495	Weekly consumption	Weekly consumption	Weekly consumption	<150 Minutes/weeek	>= 5 ser/day	Rural	Others(Never married,Separated, Divorced,Widowed)	Islam	Khulna	20-29	Higher Secondary & above	Not working/homemaker	<=7 hours	<=4 hours	No	Normal	non-hypertensive	No	No	No
Middle	Men	9981.5615	Never	Weekly consumption	Weekly consumption	>=150 Minutes/weeek	<5 ser/day	Rural	Others(Never married,Separated, Divorced,Widowed)	Islam	Khulna	20-29	Higher Secondary & above	Not working/homemaker	<=7 hours	<=4 hours	No	Underweight	non-hypertensive	No	No	No
Poorer	Men	667.63123	Weekly consumption	Weekly consumption	Weekly consumption	>=150 Minutes/weeek	<5 ser/day	Rural	Others(Never married,Separated, Divorced,Widowed)	Islam	Sylhet	20-29	Primary	Working	<=7 hours	<=4 hours	Yes	Normal	non-hypertensive	No	No	No
Poorer	Men	1405.6875	Never	Weekly consumption	Weekly consumption	>=150 Minutes/weeek	<5 ser/day	Rural	Others(Never married,Separated, Divorced,Widowed)	Others(Hindu,Christian,Buddhist)	Sylhet	20-29	Higher Secondary & above	Not working/homemaker	<=7 hours	<=4 hours	No	Underweight	non-hypertensive	No	No	No
Richer	Men	667.63123	Never	Weekly consumption	Weekly consumption	>=150 Minutes/weeek	<5 ser/day	Rural	Others(Never married,Separated, Divorced,Widowed)	Islam	Sylhet	20-29	Higher Secondary & above	Not working/homemaker	<=7 hours	<=4 hours	No	Normal	non-hypertensive	No	No	No
Richer	Men	81	Weekly consumption	Weekly consumption	Weekly consumption	<150 Minutes/weeek	>= 5 ser/day	Non-slum urban	Others(Never married,Separated, Divorced,Widowed)	Islam	Rajshahi	20-29	Higher Secondary & above	Working	>7hours	>4hours	No	Overweight/Obese	non-hypertensive	No	No	No
Middle	Men	18994.496	Never	Weekly consumption	Never	>=150 Minutes/weeek	<5 ser/day	Rural	Others(Never married,Separated, Divorced,Widowed)	Islam	Khulna	20-29	Primary	Working	<=7 hours	<=4 hours	No	Normal	non-hypertensive	No	No	No
Middle	Men	3590.9998	Weekly consumption	Weekly consumption	Weekly consumption	>=150 Minutes/weeek	<5 ser/day	Rural	Currently married	Islam	Rangpur	20-29	No formal education	Working	<=7 hours	<=4 hours	Yes	Normal	non-hypertensive	No	No	No
Richest	Men	81	Weekly consumption	Never	Weekly consumption	<150 Minutes/weeek	>= 5 ser/day	Non-slum urban	Others(Never married,Separated, Divorced,Widowed)	Islam	Rajshahi	20-29	Primary	Working	>7hours	>4hours	Yes	Underweight	non-hypertensive	No	No	No
Richest	Men	244.90001	Weekly consumption	Weekly consumption	Weekly consumption	<150 Minutes/weeek	>= 5 ser/day	Non-slum urban	Others(Never married,Separated, Divorced,Widowed)	Islam	Khulna	20-29	Higher Secondary & above	Not working/homemaker	>7hours	>4hours	No	Overweight/Obese	non-hypertensive	No	No	No
Richer	Men	1469.4	Never	Weekly consumption	Weekly consumption	<150 Minutes/weeek	>= 5 ser/day	Non-slum urban	Others(Never married,Separated, Divorced,Widowed)	Others(Hindu,Christian,Buddhist)	Khulna	20-29	Higher Secondary & above	Not working/homemaker	>7hours	>4hours	No	Underweight	hypertensive	No	No	No
Poorest	Men	3198.9746	Never	Never	Never	>=150 Minutes/weeek	<5 ser/day	Rural	Others(Never married,Separated, Divorced,Widowed)	Islam	Dhaka	20-29	No formal education	Working	<=7 hours	<=4 hours	No	Normal	non-hypertensive	No	No	No
Richer	Men	2918.6997	Weekly consumption	Never	Weekly consumption	<150 Minutes/weeek	>= 5 ser/day	Non-slum urban	Others(Never married,Separated, Divorced,Widowed)	Islam	Chattogram	20-29	Primary	Working	>7hours	>4hours	Yes	Underweight	non-hypertensive	No	No	No
Middle	Men	163.29999	Weekly consumption	Weekly consumption	Weekly consumption	>=150 Minutes/weeek	<5 ser/day	Slum	Others(Never married,Separated, Divorced,Widowed)	Islam	Chattogram	20-29	No formal education	Working	<=7 hours	<=4 hours	Yes	Normal	non-hypertensive	No	No	No
Richest	Men	3138.5251	Weekly consumption	Weekly consumption	Weekly consumption	>=150 Minutes/weeek	<5 ser/day	Rural	Others(Never married,Separated, Divorced,Widowed)	Islam	Sylhet	20-29	Higher Secondary & above	Not working/homemaker	<=7 hours	<=4 hours	No	Normal	non-hypertensive	No	No	No
Poorer	Men	3198.9746	Weekly consumption	Weekly consumption	Weekly consumption	>=150 Minutes/weeek	>= 5 ser/day	Rural	Others(Never married,Separated, Divorced,Widowed)	Islam	Dhaka	20-29	Primary	Working	<=7 hours	<=4 hours	Yes	Normal	non-hypertensive	No	No	No
Richest	Men	212.24998	Weekly consumption	Never	Weekly consumption	<150 Minutes/weeek	<5 ser/day	Non-slum urban	Others(Never married,Separated, Divorced,Widowed)	Islam	Barisal	20-29	Higher Secondary & above	Not working/homemaker	>7hours	<=4 hours	Yes	Normal	non-hypertensive	No	No	No
Richer	Men	49.058819	Weekly consumption	Never	Weekly consumption	<150 Minutes/weeek	<5 ser/day	Non-slum urban	Others(Never married,Separated, Divorced,Widowed)	Islam	Rajshahi	20-29	Secodary	Working	>7hours	<=4 hours	Yes	Underweight	non-hypertensive	No	No	No
Richer	Men	49.058819	Weekly consumption	Never	Weekly consumption	<150 Minutes/weeek	<5 ser/day	Non-slum urban	Others(Never married,Separated, Divorced,Widowed)	Islam	Rajshahi	20-29	Secodary	Working	>7hours	<=4 hours	No	Underweight	non-hypertensive	No	No	No
Poorer	Men	6090.8188	Weekly consumption	Weekly consumption	Weekly consumption	>=150 Minutes/weeek	<5 ser/day	Rural	Others(Never married,Separated, Divorced,Widowed)	Others(Hindu,Christian,Buddhist)	Chattogram	20-29	Primary	Working	>7hours	<=4 hours	Yes	Overweight/Obese	non-hypertensive	No	Yes	No
Richest	Men	1254.2999	Weekly consumption	Weekly consumption	Weekly consumption	<150 Minutes/weeek	<5 ser/day	Non-slum urban	Others(Never married,Separated, Divorced,Widowed)	Islam	Dhaka	20-29	Secodary	Working	>7hours	<=4 hours	No	Normal	non-hypertensive	No	No	No
Richest	Men	5182.3057	Weekly consumption	Never	Never	<150 Minutes/weeek	>= 5 ser/day	Non-slum urban	Others(Never married,Separated, Divorced,Widowed)	Others(Hindu,Christian,Buddhist)	Chattogram	20-29	Secodary	Working	>7hours	>4hours	No	Overweight/Obese	non-hypertensive	No	No	No
Richest	Men	3203.9998	Never	Weekly consumption	Weekly consumption	>=150 Minutes/weeek	<5 ser/day	Rural	Currently married	Islam	Rajshahi	20-29	Primary	Working	<=7 hours	<=4 hours	No	Underweight	non-hypertensive	No	No	No
Richest	Men	119.47501	Weekly consumption	Weekly consumption	Weekly consumption	>=150 Minutes/weeek	<5 ser/day	Non-slum urban	Others(Never married,Separated, Divorced,Widowed)	Islam	Sylhet	20-29	No formal education	Working	<=7 hours	<=4 hours	No	Normal	non-hypertensive	No	No	No
Richer	Men	244.90001	Weekly consumption	Weekly consumption	Weekly consumption	<150 Minutes/weeek	>= 5 ser/day	Non-slum urban	Others(Never married,Separated, Divorced,Widowed)	Islam	Khulna	20-29	Higher Secondary & above	Not working/homemaker	>7hours	>4hours	No	Normal	non-hypertensive	No	No	No
Poorer	Men	3459.3748	Weekly consumption	Weekly consumption	Weekly consumption	>=150 Minutes/weeek	<5 ser/day	Rural	Others(Never married,Separated, Divorced,Widowed)	Islam	Barisal	20-29	Higher Secondary & above	Not working/homemaker	<=7 hours	<=4 hours	No	Overweight/Obese	non-hypertensive	No	No	No
Poorest	Men	2389.4998	Weekly consumption	Weekly consumption	Weekly consumption	>=150 Minutes/weeek	<5 ser/day	Rural	Others(Never married,Separated, Divorced,Widowed)	Islam	Rajshahi	20-29	Higher Secondary & above	Not working/homemaker	<=7 hours	<=4 hours	Yes	Normal	non-hypertensive	No	No	No
Poorer	Men	2389.4998	Weekly consumption	Weekly consumption	Weekly consumption	>=150 Minutes/weeek	<5 ser/day	Rural	Others(Never married,Separated, Divorced,Widowed)	Islam	Rajshahi	20-29	Secodary	Not working/homemaker	<=7 hours	<=4 hours	No	Normal	non-hypertensive	No	No	No
Richest	Men	1568.5687	Weekly consumption	Weekly consumption	Weekly consumption	>=150 Minutes/weeek	<5 ser/day	Non-slum urban	Others(Never married,Separated, Divorced,Widowed)	Islam	Dhaka	20-29	Higher Secondary & above	Not working/homemaker	<=7 hours	<=4 hours	Yes	Normal	non-hypertensive	No	No	No
Poorest	Men	2508.5999	Weekly consumption	Weekly consumption	Weekly consumption	>=150 Minutes/weeek	<5 ser/day	Non-slum urban	Others(Never married,Separated, Divorced,Widowed)	Islam	Dhaka	20-29	Higher Secondary & above	Not working/homemaker	<=7 hours	<=4 hours	No	Normal	non-hypertensive	No	No	No
Middle	Men	4323.3745	Weekly consumption	Weekly consumption	Never	>=150 Minutes/weeek	>= 5 ser/day	Rural	Others(Never married,Separated, Divorced,Widowed)	Islam	Khulna	20-29	Secodary	Working	<=7 hours	<=4 hours	No	Underweight	non-hypertensive	No	No	No
Poorest	Men	3433.8936	Weekly consumption	Weekly consumption	Weekly consumption	>=150 Minutes/weeek	<5 ser/day	Rural	Currently married	Islam	Barisal	20-29	Primary	Working	>7hours	<=4 hours	No	Normal	non-hypertensive	No	No	No
Middle	Men	1148.125	Weekly consumption	Weekly consumption	Weekly consumption	>=150 Minutes/weeek	<5 ser/day	Rural	Others(Never married,Separated, Divorced,Widowed)	Islam	Mymensingh	20-29	Higher Secondary & above	Not working/homemaker	<=7 hours	<=4 hours	No	Normal	non-hypertensive	No	No	No
Poorer	Men	27.299999	Weekly consumption	Weekly consumption	Weekly consumption	>=150 Minutes/weeek	<5 ser/day	Slum	Others(Never married,Separated, Divorced,Widowed)	Islam	Rajshahi	20-29	Primary	Working	<=7 hours	<=4 hours	Yes	Normal	non-hypertensive	No	No	No
Poorest	Men	3241.4761	Weekly consumption	Weekly consumption	Weekly consumption	>=150 Minutes/weeek	<5 ser/day	Rural	Others(Never married,Separated, Divorced,Widowed)	Islam	Chattogram	20-29	Higher Secondary & above	Not working/homemaker	<=7 hours	<=4 hours	Yes	Normal	non-hypertensive	No	No	No
Middle	Men	16250	Weekly consumption	Weekly consumption	Weekly consumption	>=150 Minutes/weeek	<5 ser/day	Rural	Others(Never married,Separated, Divorced,Widowed)	Islam	Mymensingh	20-29	Secodary	Not working/homemaker	<=7 hours	<=4 hours	No	Normal	non-hypertensive	No	No	No
Richer	Men	5399.9995	Weekly consumption	Weekly consumption	Weekly consumption	>=150 Minutes/weeek	<5 ser/day	Rural	Others(Never married,Separated, Divorced,Widowed)	Islam	Barisal	20-29	Primary	Working	<=7 hours	<=4 hours	Yes	Normal	non-hypertensive	No	No	No
Poorer	Men	1148.125	Weekly consumption	Weekly consumption	Never	>=150 Minutes/weeek	>= 5 ser/day	Rural	Currently married	Islam	Mymensingh	20-29	Primary	Working	<=7 hours	<=4 hours	Yes	Underweight	non-hypertensive	No	No	No
Middle	Men	3947.6248	Weekly consumption	Weekly consumption	Weekly consumption	>=150 Minutes/weeek	<5 ser/day	Rural	Currently married	Islam	Chattogram	20-29	Secodary	Working	>7hours	<=4 hours	No	Overweight/Obese	non-hypertensive	No	No	No
Richer	Men	62	Weekly consumption	Weekly consumption	Never	<150 Minutes/weeek	>= 5 ser/day	Slum	Others(Never married,Separated, Divorced,Widowed)	Islam	Khulna	20-29	Secodary	Working	>7hours	>4hours	No	Normal	non-hypertensive	No	No	No
Richest	Men	6090.8188	Weekly consumption	Weekly consumption	Weekly consumption	>=150 Minutes/weeek	>= 5 ser/day	Rural	Others(Never married,Separated, Divorced,Widowed)	Others(Hindu,Christian,Buddhist)	Chattogram	20-29	Secodary	Working	<=7 hours	<=4 hours	Yes	Overweight/Obese	non-hypertensive	No	No	No
Richest	Men	5278.71	Weekly consumption	Weekly consumption	Weekly consumption	>=150 Minutes/weeek	<5 ser/day	Rural	Currently married	Islam	Chattogram	20-29	Higher Secondary & above	Working	>7hours	<=4 hours	No	Overweight/Obese	non-hypertensive	No	No	No
Richer	Men	489.80002	Weekly consumption	Weekly consumption	Weekly consumption	<150 Minutes/weeek	>= 5 ser/day	Non-slum urban	Others(Never married,Separated, Divorced,Widowed)	Islam	Khulna	20-29	Higher Secondary & above	Not working/homemaker	>7hours	>4hours	Yes	Overweight/Obese	non-hypertensive	No	No	No
Richest	Men	49.058819	Weekly consumption	Weekly consumption	Weekly consumption	<150 Minutes/weeek	<5 ser/day	Non-slum urban	Others(Never married,Separated, Divorced,Widowed)	Islam	Rajshahi	20-29	Higher Secondary & above	Not working/homemaker	<=7 hours	<=4 hours	No	Normal	non-hypertensive	No	No	No
Poorer	Men	1795.4999	Never	Weekly consumption	Weekly consumption	<150 Minutes/weeek	<5 ser/day	Rural	Currently married	Islam	Rangpur	20-29	Higher Secondary & above	Working	>7hours	<=4 hours	No	Normal	non-hypertensive	No	No	No
Middle	Men	748.125	Weekly consumption	Weekly consumption	Weekly consumption	>=150 Minutes/weeek	>= 5 ser/day	Rural	Others(Never married,Separated, Divorced,Widowed)	Islam	Mymensingh	20-29	Secodary	Not working/homemaker	>7hours	<=4 hours	No	Overweight/Obese	non-hypertensive	No	No	No
Poorest	Men	727.03119	Weekly consumption	Weekly consumption	Weekly consumption	>=150 Minutes/weeek	<5 ser/day	Rural	Currently married	Islam	Chattogram	20-29	No formal education	Working	<=7 hours	<=4 hours	Yes	Normal	non-hypertensive	No	No	No
Middle	Men	727.03119	Never	Weekly consumption	Weekly consumption	>=150 Minutes/weeek	>= 5 ser/day	Rural	Currently married	Islam	Chattogram	20-29	Primary	Working	<=7 hours	<=4 hours	No	Normal	non-hypertensive	No	No	No
Richer	Men	748.125	Weekly consumption	Weekly consumption	Weekly consumption	>=150 Minutes/weeek	<5 ser/day	Rural	Others(Never married,Separated, Divorced,Widowed)	Islam	Mymensingh	20-29	Higher Secondary & above	Not working/homemaker	<=7 hours	<=4 hours	Yes	Normal	hypertensive	No	No	No
Poorest	Men	6090.8188	Weekly consumption	Weekly consumption	Weekly consumption	<150 Minutes/weeek	<5 ser/day	Rural	Others(Never married,Separated, Divorced,Widowed)	Others(Hindu,Christian,Buddhist)	Chattogram	20-29	Primary	Working	<=7 hours	<=4 hours	No	Overweight/Obese	non-hypertensive	No	No	No
Richer	Men	2315.2498	Weekly consumption	Weekly consumption	Weekly consumption	>=150 Minutes/weeek	>= 5 ser/day	Rural	Others(Never married,Separated, Divorced,Widowed)	Others(Hindu,Christian,Buddhist)	Sylhet	20-29	Higher Secondary & above	Not working/homemaker	<=7 hours	<=4 hours	No	Overweight/Obese	non-hypertensive	No	No	No
Richest	Men	49.058819	Weekly consumption	Weekly consumption	Weekly consumption	>=150 Minutes/weeek	<5 ser/day	Non-slum urban	Others(Never married,Separated, Divorced,Widowed)	Islam	Rajshahi	20-29	Secodary	Not working/homemaker	<=7 hours	<=4 hours	Yes	Normal	non-hypertensive	No	No	No
Poorest	Men	104.47499	Weekly consumption	Weekly consumption	Weekly consumption	>=150 Minutes/weeek	<5 ser/day	Slum	Others(Never married,Separated, Divorced,Widowed)	Islam	Barisal	20-29	Secodary	Not working/homemaker	<=7 hours	<=4 hours	Yes	Underweight	non-hypertensive	No	No	No
Poorest	Men	637.3125	Never	Weekly consumption	Weekly consumption	>=150 Minutes/weeek	<5 ser/day	Rural	Others(Never married,Separated, Divorced,Widowed)	Others(Hindu,Christian,Buddhist)	Chattogram	20-29	Primary	Working	>7hours	<=4 hours	Yes	Normal	non-hypertensive	No	No	No
Middle	Men	3459.3748	Weekly consumption	Weekly consumption	Weekly consumption	>=150 Minutes/weeek	<5 ser/day	Rural	Others(Never married,Separated, Divorced,Widowed)	Islam	Barisal	20-29	Higher Secondary & above	Not working/homemaker	<=7 hours	<=4 hours	Yes	Underweight	non-hypertensive	No	No	No
Richest	Men	5278.71	Weekly consumption	Weekly consumption	Never	>=150 Minutes/weeek	<5 ser/day	Rural	Others(Never married,Separated, Divorced,Widowed)	Islam	Chattogram	20-29	Higher Secondary & above	Not working/homemaker	<=7 hours	<=4 hours	No	Overweight/Obese	non-hypertensive	No	No	No
Richer	Men	13597.499	Weekly consumption	Weekly consumption	Never	>=150 Minutes/weeek	>= 5 ser/day	Rural	Currently married	Islam	Khulna	20-29	Higher Secondary & above	Not working/homemaker	<=7 hours	<=4 hours	No	Overweight/Obese	hypertensive	No	No	No
Richest	Men	2699.9998	Weekly consumption	Weekly consumption	Weekly consumption	>=150 Minutes/weeek	<5 ser/day	Rural	Others(Never married,Separated, Divorced,Widowed)	Islam	Barisal	20-29	Higher Secondary & above	Not working/homemaker	<=7 hours	<=4 hours	Yes	Normal	non-hypertensive	No	No	No
Poorest	Men	12025	Never	Weekly consumption	Never	>=150 Minutes/weeek	>= 5 ser/day	Rural	Others(Never married,Separated, Divorced,Widowed)	Islam	Mymensingh	20-29	Primary	Working	<=7 hours	<=4 hours	Yes	Normal	non-hypertensive	No	No	No
Poorer	Men	6496.8735	Weekly consumption	Weekly consumption	Weekly consumption	>=150 Minutes/weeek	>= 5 ser/day	Rural	Others(Never married,Separated, Divorced,Widowed)	Islam	Chattogram	20-29	Higher Secondary & above	Not working/homemaker	<=7 hours	<=4 hours	No	Normal	non-hypertensive	No	No	No
Middle	Men	1666.7435	Weekly consumption	Weekly consumption	Weekly consumption	>=150 Minutes/weeek	<5 ser/day	Rural	Currently married	Islam	Barisal	20-29	Primary	Working	<=7 hours	<=4 hours	No	Overweight/Obese	non-hypertensive	No	No	No
Richest	Men	98.117638	Weekly consumption	Weekly consumption	Weekly consumption	>=150 Minutes/weeek	<5 ser/day	Non-slum urban	Others(Never married,Separated, Divorced,Widowed)	Islam	Rajshahi	20-29	Higher Secondary & above	Not working/homemaker	<=7 hours	<=4 hours	No	Underweight	non-hypertensive	No	No	No
Poorer	Men	17324.998	Never	Weekly consumption	Weekly consumption	>=150 Minutes/weeek	<5 ser/day	Rural	Others(Never married,Separated, Divorced,Widowed)	Islam	Khulna	20-29	Higher Secondary & above	Working	<=7 hours	<=4 hours	No	Underweight	non-hypertensive	No	No	No
Poorest	Men	5951.562	Weekly consumption	Weekly consumption	Weekly consumption	>=150 Minutes/weeek	<5 ser/day	Rural	Others(Never married,Separated, Divorced,Widowed)	Islam	Mymensingh	20-29	Primary	Working	<=7 hours	<=4 hours	No	Underweight	non-hypertensive	No	No	No
Middle	Men	5951.562	Weekly consumption	Weekly consumption	Never	<150 Minutes/weeek	<5 ser/day	Rural	Currently married	Islam	Mymensingh	20-29	Secodary	Working	>7hours	<=4 hours	Yes	Underweight	non-hypertensive	Yes	No	No
Middle	Men	2160.9844	Weekly consumption	Weekly consumption	Weekly consumption	<150 Minutes/weeek	<5 ser/day	Rural	Others(Never married,Separated, Divorced,Widowed)	Islam	Chattogram	20-29	Higher Secondary & above	Not working/homemaker	<=7 hours	<=4 hours	No	Normal	non-hypertensive	No	No	No
Poorest	Men	8292.374	Never	Weekly consumption	Never	>=150 Minutes/weeek	<5 ser/day	Rural	Currently married	Islam	Rajshahi	20-29	Primary	Working	<=7 hours	<=4 hours	Yes	Normal	non-hypertensive	No	No	No
Richer	Men	5951.562	Never	Weekly consumption	Weekly consumption	>=150 Minutes/weeek	<5 ser/day	Rural	Others(Never married,Separated, Divorced,Widowed)	Islam	Mymensingh	20-29	Secodary	Working	>7hours	<=4 hours	No	Normal	non-hypertensive	No	No	No
Richest	Men	10557.42	Weekly consumption	Weekly consumption	Weekly consumption	>=150 Minutes/weeek	<5 ser/day	Rural	Others(Never married,Separated, Divorced,Widowed)	Islam	Chattogram	20-29	Higher Secondary & above	Not working/homemaker	<=7 hours	<=4 hours	No	Overweight/Obese	non-hypertensive	No	No	No
Poorest	Men	9169.874	Weekly consumption	Weekly consumption	Weekly consumption	>=150 Minutes/weeek	<5 ser/day	Rural	Others(Never married,Separated, Divorced,Widowed)	Others(Hindu,Christian,Buddhist)	Rangpur	20-29	Primary	Working	<=7 hours	<=4 hours	Yes	Underweight	non-hypertensive	No	No	No
Poorer	Men	5951.562	Weekly consumption	Weekly consumption	Weekly consumption	>=150 Minutes/weeek	<5 ser/day	Rural	Currently married	Islam	Mymensingh	20-29	Primary	Working	<=7 hours	<=4 hours	No	Normal	non-hypertensive	No	No	No
Middle	Men	667.63123	Weekly consumption	Weekly consumption	Weekly consumption	>=150 Minutes/weeek	<5 ser/day	Rural	Currently married	Islam	Sylhet	20-29	Primary	Working	<=7 hours	<=4 hours	No	Normal	non-hypertensive	No	No	No
Middle	Men	727.03119	Weekly consumption	Weekly consumption	Weekly consumption	>=150 Minutes/weeek	<5 ser/day	Rural	Others(Never married,Separated, Divorced,Widowed)	Islam	Chattogram	20-29	Secodary	Working	>7hours	>4hours	Yes	Normal	non-hypertensive	No	No	No
Poorer	Men	1096.8749	Weekly consumption	Weekly consumption	Weekly consumption	>=150 Minutes/weeek	<5 ser/day	Rural	Others(Never married,Separated, Divorced,Widowed)	Others(Hindu,Christian,Buddhist)	Dhaka	20-29	Secodary	Working	>7hours	<=4 hours	Yes	Underweight	non-hypertensive	No	No	No
Richer	Men	27.299999	Weekly consumption	Weekly consumption	Weekly consumption	>=150 Minutes/weeek	<5 ser/day	Slum	Currently married	Islam	Rajshahi	20-29	No formal education	Working	<=7 hours	<=4 hours	No	Underweight	non-hypertensive	No	No	No
Richer	Men	116.725	Weekly consumption	Weekly consumption	Weekly consumption	<150 Minutes/weeek	<5 ser/day	Slum	Others(Never married,Separated, Divorced,Widowed)	Islam	Chattogram	20-29	Primary	Working	>7hours	<=4 hours	Yes	Normal	non-hypertensive	No	No	No
Richer	Men	350.17499	Never	Weekly consumption	Weekly consumption	>=150 Minutes/weeek	<5 ser/day	Slum	Others(Never married,Separated, Divorced,Widowed)	Islam	Chattogram	20-29	Primary	Not working/homemaker	<=7 hours	<=4 hours	No	Normal	non-hypertensive	No	No	No
Middle	Men	163.29999	Never	Weekly consumption	Weekly consumption	<150 Minutes/weeek	<5 ser/day	Slum	Others(Never married,Separated, Divorced,Widowed)	Islam	Chattogram	20-29	Secodary	Working	>7hours	<=4 hours	No	Normal	non-hypertensive	No	No	No
Richest	Men	6467.999	Weekly consumption	Never	Weekly consumption	>=150 Minutes/weeek	>= 5 ser/day	Rural	Currently married	Islam	Khulna	20-29	No formal education	Working	<=7 hours	<=4 hours	Yes	Normal	non-hypertensive	No	Yes	No
Poorest	Men	3114	Never	Weekly consumption	Never	>=150 Minutes/weeek	<5 ser/day	Rural	Others(Never married,Separated, Divorced,Widowed)	Islam	Rajshahi	20-29	Higher Secondary & above	Not working/homemaker	<=7 hours	<=4 hours	No	Normal	non-hypertensive	No	No	No
Poorer	Men	1.4499999	Weekly consumption	Weekly consumption	Weekly consumption	>=150 Minutes/weeek	<5 ser/day	Slum	Currently married	Islam	Sylhet	20-29	No formal education	Working	<=7 hours	<=4 hours	Yes	Normal	non-hypertensive	No	No	No
Middle	Men	31	Weekly consumption	Never	Weekly consumption	<150 Minutes/weeek	>= 5 ser/day	Slum	Currently married	Islam	Khulna	20-29	Primary	Working	>7hours	>4hours	No	Underweight	non-hypertensive	No	No	No
Middle	Men	3333.4871	Weekly consumption	Weekly consumption	Weekly consumption	>=150 Minutes/weeek	<5 ser/day	Rural	Others(Never married,Separated, Divorced,Widowed)	Islam	Barisal	20-29	Secodary	Working	>7hours	<=4 hours	No	Overweight/Obese	hypertensive	No	No	No
Richer	Men	116.725	Weekly consumption	Never	Weekly consumption	>=150 Minutes/weeek	<5 ser/day	Slum	Currently married	Islam	Chattogram	20-29	Primary	Working	>7hours	<=4 hours	Yes	Overweight/Obese	non-hypertensive	No	No	No
Poorer	Men	2193.7498	Weekly consumption	Weekly consumption	Weekly consumption	>=150 Minutes/weeek	<5 ser/day	Rural	Others(Never married,Separated, Divorced,Widowed)	Islam	Dhaka	20-29	Primary	Working	<=7 hours	<=4 hours	Yes	Normal	non-hypertensive	No	No	No
Richer	Men	8150.999	Weekly consumption	Weekly consumption	Never	>=150 Minutes/weeek	<5 ser/day	Rural	Others(Never married,Separated, Divorced,Widowed)	Islam	Rangpur	20-29	Primary	Working	<=7 hours	<=4 hours	No	Overweight/Obese	non-hypertensive	No	No	No
Richer	Men	3670.3123	Weekly consumption	Weekly consumption	Weekly consumption	>=150 Minutes/weeek	<5 ser/day	Rural	Others(Never married,Separated, Divorced,Widowed)	Islam	Barisal	20-29	Secodary	Working	<=7 hours	<=4 hours	Yes	Underweight	non-hypertensive	No	No	No
Middle	Men	1157.6249	Weekly consumption	Weekly consumption	Weekly consumption	>=150 Minutes/weeek	<5 ser/day	Rural	Currently married	Others(Hindu,Christian,Buddhist)	Sylhet	20-29	Secodary	Working	<=7 hours	<=4 hours	No	Normal	non-hypertensive	No	No	No
Richest	Men	5837.3994	Weekly consumption	Never	Weekly consumption	<150 Minutes/weeek	>= 5 ser/day	Non-slum urban	Currently married	Islam	Chattogram	20-29	Secodary	Working	>7hours	>4hours	No	Overweight/Obese	non-hypertensive	No	No	No
Poorer	Men	10456.874	Never	Weekly consumption	Weekly consumption	>=150 Minutes/weeek	<5 ser/day	Rural	Currently married	Islam	Rangpur	20-29	No formal education	Working	>7hours	<=4 hours	Yes	Overweight/Obese	non-hypertensive	No	No	No
Poorer	Men	27891.951	Weekly consumption	Weekly consumption	Weekly consumption	<150 Minutes/weeek	<5 ser/day	Rural	Others(Never married,Separated, Divorced,Widowed)	Islam	Rajshahi	20-29	No formal education	Working	<=7 hours	<=4 hours	No	Normal	non-hypertensive	No	No	No
Poorer	Men	13945.976	Weekly consumption	Weekly consumption	Weekly consumption	>=150 Minutes/weeek	<5 ser/day	Rural	Currently married	Islam	Rajshahi	20-29	No formal education	Working	<=7 hours	<=4 hours	Yes	Underweight	non-hypertensive	No	No	No
Richer	Men	13945.976	Weekly consumption	Weekly consumption	Weekly consumption	>=150 Minutes/weeek	<5 ser/day	Rural	Others(Never married,Separated, Divorced,Widowed)	Islam	Rajshahi	20-29	Higher Secondary & above	Working	<=7 hours	<=4 hours	No	Normal	non-hypertensive	No	No	No
Richest	Men	5951.562	Weekly consumption	Weekly consumption	Never	<150 Minutes/weeek	>= 5 ser/day	Rural	Currently married	Islam	Mymensingh	20-29	Primary	Working	>7hours	<=4 hours	No	Overweight/Obese	non-hypertensive	No	No	No
Richer	Men	6946.8745	Never	Weekly consumption	Weekly consumption	>=150 Minutes/weeek	<5 ser/day	Rural	Others(Never married,Separated, Divorced,Widowed)	Islam	Mymensingh	20-29	Higher Secondary & above	Not working/homemaker	<=7 hours	<=4 hours	No	Normal	non-hypertensive	No	No	No
Richer	Men	8292.374	Never	Weekly consumption	Weekly consumption	>=150 Minutes/weeek	<5 ser/day	Rural	Others(Never married,Separated, Divorced,Widowed)	Islam	Rajshahi	20-29	Higher Secondary & above	Not working/homemaker	<=7 hours	<=4 hours	No	Normal	non-hypertensive	No	No	No
Richer	Men	20.6	Never	Weekly consumption	Weekly consumption	>=150 Minutes/weeek	<5 ser/day	Slum	Others(Never married,Separated, Divorced,Widowed)	Islam	Mymensingh	20-29	Primary	Working	<=7 hours	<=4 hours	No	Underweight	non-hypertensive	No	No	No
Richest	Men	27891.951	Weekly consumption	Weekly consumption	Weekly consumption	>=150 Minutes/weeek	<5 ser/day	Rural	Others(Never married,Separated, Divorced,Widowed)	Islam	Rajshahi	20-29	Secodary	Working	<=7 hours	<=4 hours	No	Normal	non-hypertensive	No	No	No
Poorer	Men	9766.5732	Never	Never	Weekly consumption	>=150 Minutes/weeek	<5 ser/day	Rural	Currently married	Islam	Rajshahi	20-29	Primary	Working	<=7 hours	<=4 hours	No	Normal	non-hypertensive	No	No	No
Poorer	Men	119.47501	Weekly consumption	Weekly consumption	Weekly consumption	>=150 Minutes/weeek	<5 ser/day	Non-slum urban	Currently married	Islam	Sylhet	20-29	Secodary	Working	<=7 hours	<=4 hours	No	Normal	non-hypertensive	No	No	No
Poorer	Men	1405.6875	Never	Weekly consumption	Weekly consumption	>=150 Minutes/weeek	<5 ser/day	Rural	Others(Never married,Separated, Divorced,Widowed)	Others(Hindu,Christian,Buddhist)	Sylhet	20-29	Higher Secondary & above	Not working/homemaker	>7hours	<=4 hours	No	Underweight	non-hypertensive	No	No	No
Richest	Men	41.200001	Weekly consumption	Weekly consumption	Weekly consumption	<150 Minutes/weeek	<5 ser/day	Slum	Currently married	Islam	Mymensingh	20-29	Primary	Working	<=7 hours	<=4 hours	No	Normal	non-hypertensive	No	No	No
Richest	Men	1.4499999	Weekly consumption	Weekly consumption	Weekly consumption	<150 Minutes/weeek	<5 ser/day	Slum	Others(Never married,Separated, Divorced,Widowed)	Islam	Sylhet	20-29	No formal education	Working	>7hours	<=4 hours	Yes	Normal	non-hypertensive	No	No	No
Richer	Men	27253.797	Never	Never	Never	>=150 Minutes/weeek	<5 ser/day	Rural	Others(Never married,Separated, Divorced,Widowed)	Islam	Rajshahi	20-29	No formal education	Working	<=7 hours	<=4 hours	No	Underweight	non-hypertensive	No	No	No
Poorest	Men	3473.4373	Never	Never	Weekly consumption	>=150 Minutes/weeek	<5 ser/day	Rural	Others(Never married,Separated, Divorced,Widowed)	Islam	Mymensingh	20-29	Higher Secondary & above	Not working/homemaker	<=7 hours	<=4 hours	No	Normal	hypertensive	No	No	No
Poorer	Men	3433.8936	Weekly consumption	Weekly consumption	Weekly consumption	>=150 Minutes/weeek	<5 ser/day	Rural	Others(Never married,Separated, Divorced,Widowed)	Islam	Barisal	20-29	Primary	Working	<=7 hours	<=4 hours	No	Normal	non-hypertensive	No	No	No
Poorer	Men	2396.2498	Never	Weekly consumption	Weekly consumption	<150 Minutes/weeek	<5 ser/day	Rural	Others(Never married,Separated, Divorced,Widowed)	Islam	Barisal	20-29	Higher Secondary & above	Not working/homemaker	>7hours	<=4 hours	No	Normal	non-hypertensive	No	No	No
Poorer	Men	727.03119	Never	Weekly consumption	Weekly consumption	>=150 Minutes/weeek	<5 ser/day	Rural	Currently married	Islam	Chattogram	20-29	Secodary	Working	<=7 hours	<=4 hours	No	Underweight	non-hypertensive	No	No	No
Richer	Men	116.55	Weekly consumption	Weekly consumption	Weekly consumption	<150 Minutes/weeek	<5 ser/day	Non-slum urban	Others(Never married,Separated, Divorced,Widowed)	Islam	Dhaka	20-29	Secodary	Not working/homemaker	<=7 hours	<=4 hours	No	Overweight/Obese	hypertensive	No	No	No
Richer	Men	1666.7435	Weekly consumption	Weekly consumption	Weekly consumption	>=150 Minutes/weeek	<5 ser/day	Rural	Others(Never married,Separated, Divorced,Widowed)	Islam	Barisal	20-29	Secodary	Working	<=7 hours	<=4 hours	No	Normal	non-hypertensive	No	No	No
Poorest	Men	1254.2999	Weekly consumption	Never	Never	>=150 Minutes/weeek	<5 ser/day	Non-slum urban	Others(Never married,Separated, Divorced,Widowed)	Islam	Dhaka	20-29	Secodary	Working	<=7 hours	<=4 hours	No	Overweight/Obese	non-hypertensive	No	No	No
Poorer	Men	5803.874	Never	Weekly consumption	Never	>=150 Minutes/weeek	<5 ser/day	Rural	Others(Never married,Separated, Divorced,Widowed)	Others(Hindu,Christian,Buddhist)	Khulna	20-29	Higher Secondary & above	Not working/homemaker	>7hours	<=4 hours	Yes	Overweight/Obese	non-hypertensive	No	No	No
Poorer	Men	4062.5	Weekly consumption	Weekly consumption	Weekly consumption	>=150 Minutes/weeek	>= 5 ser/day	Rural	Currently married	Islam	Mymensingh	20-29	Higher Secondary & above	Working	>7hours	<=4 hours	No	Normal	non-hypertensive	No	No	No
Poorest	Men	27.299999	Never	Weekly consumption	Never	>=150 Minutes/weeek	<5 ser/day	Slum	Currently married	Islam	Rajshahi	20-29	No formal education	Working	>7hours	<=4 hours	Yes	Underweight	non-hypertensive	No	No	No
Poorer	Men	69.649994	Weekly consumption	Weekly consumption	Weekly consumption	>=150 Minutes/weeek	<5 ser/day	Slum	Others(Never married,Separated, Divorced,Widowed)	Islam	Barisal	20-29	Primary	Working	<=7 hours	<=4 hours	Yes	Normal	non-hypertensive	No	No	No
Poorer	Men	27.299999	Weekly consumption	Never	Weekly consumption	>=150 Minutes/weeek	<5 ser/day	Slum	Others(Never married,Separated, Divorced,Widowed)	Islam	Rajshahi	20-29	Primary	Working	<=7 hours	<=4 hours	Yes	Normal	non-hypertensive	No	No	No
Poorest	Men	27.299999	Weekly consumption	Weekly consumption	Weekly consumption	>=150 Minutes/weeek	<5 ser/day	Slum	Currently married	Islam	Rajshahi	20-29	No formal education	Working	<=7 hours	<=4 hours	Yes	Normal	non-hypertensive	No	No	No
Middle	Men	27.299999	Weekly consumption	Never	Weekly consumption	>=150 Minutes/weeek	<5 ser/day	Slum	Currently married	Islam	Rajshahi	20-29	No formal education	Working	>7hours	<=4 hours	No	Normal	non-hypertensive	No	No	No
Poorest	Men	83	Weekly consumption	Weekly consumption	Weekly consumption	>=150 Minutes/weeek	<5 ser/day	Slum	Currently married	Islam	Rangpur	20-29	Secodary	Working	<=7 hours	<=4 hours	No	Normal	non-hypertensive	No	No	No
Middle	Men	470.39999	Weekly consumption	Never	Never	>=150 Minutes/weeek	<5 ser/day	Slum	Currently married	Islam	Dhaka	20-29	Secodary	Working	<=7 hours	<=4 hours	No	Normal	hypertensive	No	No	No
Poorer	Men	5278.71	Weekly consumption	Weekly consumption	Weekly consumption	>=150 Minutes/weeek	<5 ser/day	Rural	Others(Never married,Separated, Divorced,Widowed)	Islam	Chattogram	20-29	Secodary	Not working/homemaker	>7hours	<=4 hours	No	Normal	non-hypertensive	No	No	No
Middle	Men	80.025002	Weekly consumption	Weekly consumption	Weekly consumption	<150 Minutes/weeek	<5 ser/day	Non-slum urban	Others(Never married,Separated, Divorced,Widowed)	Islam	Rangpur	20-29	Higher Secondary & above	Not working/homemaker	>7hours	<=4 hours	No	Normal	non-hypertensive	No	No	No
Middle	Men	470.39999	Weekly consumption	Never	Never	>=150 Minutes/weeek	<5 ser/day	Slum	Currently married	Islam	Dhaka	20-29	Secodary	Working	<=7 hours	<=4 hours	No	Normal	non-hypertensive	No	No	No
Richest	Men	940.79999	Weekly consumption	Weekly consumption	Never	>=150 Minutes/weeek	<5 ser/day	Slum	Currently married	Islam	Dhaka	20-29	Secodary	Working	<=7 hours	<=4 hours	Yes	Normal	non-hypertensive	No	No	No
Poorest	Men	6496.8735	Weekly consumption	Weekly consumption	Weekly consumption	>=150 Minutes/weeek	<5 ser/day	Rural	Currently married	Islam	Chattogram	20-29	Primary	Working	<=7 hours	<=4 hours	No	Normal	non-hypertensive	No	No	No
Richest	Men	162	Weekly consumption	Weekly consumption	Weekly consumption	<150 Minutes/weeek	>= 5 ser/day	Non-slum urban	Others(Never married,Separated, Divorced,Widowed)	Islam	Rajshahi	20-29	Higher Secondary & above	Not working/homemaker	>7hours	>4hours	No	Overweight/Obese	hypertensive	No	No	No
Richer	Men	3937.4995	Never	Weekly consumption	Weekly consumption	<150 Minutes/weeek	<5 ser/day	Rural	Currently married	Others(Hindu,Christian,Buddhist)	Rangpur	20-29	No formal education	Working	>7hours	<=4 hours	Yes	Normal	non-hypertensive	No	No	No
Middle	Men	470.39999	Weekly consumption	Weekly consumption	Weekly consumption	>=150 Minutes/weeek	<5 ser/day	Slum	Currently married	Islam	Dhaka	20-29	Primary	Working	<=7 hours	<=4 hours	Yes	Underweight	non-hypertensive	No	No	No
Middle	Men	667.63123	Weekly consumption	Weekly consumption	Weekly consumption	>=150 Minutes/weeek	<5 ser/day	Rural	Others(Never married,Separated, Divorced,Widowed)	Others(Hindu,Christian,Buddhist)	Sylhet	20-29	Primary	Working	<=7 hours	<=4 hours	No	Normal	non-hypertensive	No	No	No
Poorest	Men	3937.4995	Weekly consumption	Never	Weekly consumption	>=150 Minutes/weeek	<5 ser/day	Rural	Currently married	Islam	Rangpur	20-29	No formal education	Working	<=7 hours	<=4 hours	Yes	Underweight	non-hypertensive	No	No	No
Middle	Men	1312.4999	Never	Weekly consumption	Weekly consumption	>=150 Minutes/weeek	<5 ser/day	Rural	Others(Never married,Separated, Divorced,Widowed)	Islam	Rangpur	20-29	Secodary	Working	<=7 hours	<=4 hours	No	Normal	non-hypertensive	No	No	No
Richer	Men	3333.4871	Weekly consumption	Weekly consumption	Weekly consumption	>=150 Minutes/weeek	<5 ser/day	Rural	Currently married	Islam	Barisal	20-29	No formal education	Working	<=7 hours	<=4 hours	Yes	Normal	non-hypertensive	No	No	No
Richer	Men	1254.2999	Weekly consumption	Weekly consumption	Weekly consumption	>=150 Minutes/weeek	<5 ser/day	Non-slum urban	Currently married	Islam	Dhaka	20-29	Secodary	Working	<=7 hours	<=4 hours	Yes	Underweight	non-hypertensive	No	No	No
Richer	Men	1254.2999	Weekly consumption	Weekly consumption	Never	>=150 Minutes/weeek	<5 ser/day	Non-slum urban	Currently married	Islam	Dhaka	20-29	Secodary	Working	<=7 hours	<=4 hours	No	Overweight/Obese	non-hypertensive	No	No	No
Middle	Men	2624.9998	Weekly consumption	Weekly consumption	Weekly consumption	>=150 Minutes/weeek	<5 ser/day	Rural	Others(Never married,Separated, Divorced,Widowed)	Islam	Rangpur	20-29	Higher Secondary & above	Not working/homemaker	<=7 hours	<=4 hours	No	Overweight/Obese	non-hypertensive	No	No	No
Richest	Men	106.12499	Weekly consumption	Weekly consumption	Weekly consumption	>=150 Minutes/weeek	<5 ser/day	Non-slum urban	Currently married	Islam	Barisal	20-29	Secodary	Working	>7hours	<=4 hours	Yes	Overweight/Obese	non-hypertensive	No	No	No
Richest	Men	3762.8999	Weekly consumption	Weekly consumption	Weekly consumption	>=150 Minutes/weeek	<5 ser/day	Non-slum urban	Others(Never married,Separated, Divorced,Widowed)	Islam	Dhaka	20-29	Primary	Not working/homemaker	<=7 hours	<=4 hours	Yes	Underweight	non-hypertensive	No	No	No
Richer	Men	27891.951	Never	Weekly consumption	Never	<150 Minutes/weeek	<5 ser/day	Rural	Others(Never married,Separated, Divorced,Widowed)	Islam	Rajshahi	20-29	Higher Secondary & above	Not working/homemaker	>7hours	<=4 hours	No	Normal	non-hypertensive	No	No	No
Poorest	Men	3138.5251	Weekly consumption	Never	Weekly consumption	>=150 Minutes/weeek	<5 ser/day	Rural	Currently married	Islam	Sylhet	20-29	Secodary	Working	<=7 hours	<=4 hours	Yes	Normal	non-hypertensive	No	No	No
Poorer	Men	1335.2625	Weekly consumption	Weekly consumption	Weekly consumption	>=150 Minutes/weeek	<5 ser/day	Rural	Others(Never married,Separated, Divorced,Widowed)	Others(Hindu,Christian,Buddhist)	Sylhet	20-29	Higher Secondary & above	Working	<=7 hours	<=4 hours	Yes	Normal	non-hypertensive	No	No	No
Middle	Men	1666.7435	Weekly consumption	Weekly consumption	Weekly consumption	>=150 Minutes/weeek	<5 ser/day	Rural	Others(Never married,Separated, Divorced,Widowed)	Islam	Barisal	20-29	Secodary	Working	>7hours	<=4 hours	No	Overweight/Obese	non-hypertensive	No	No	No
Richer	Men	5182.3057	Weekly consumption	Never	Weekly consumption	<150 Minutes/weeek	>= 5 ser/day	Non-slum urban	Others(Never married,Separated, Divorced,Widowed)	Islam	Chattogram	20-29	Higher Secondary & above	Working	>7hours	>4hours	No	Normal	non-hypertensive	No	No	No
Richer	Men	3590.9998	Never	Weekly consumption	Never	>=150 Minutes/weeek	<5 ser/day	Rural	Others(Never married,Separated, Divorced,Widowed)	Islam	Rangpur	20-29	Secodary	Working	>7hours	<=4 hours	Yes	Normal	non-hypertensive	No	No	No
Poorer	Men	1716.9468	Never	Weekly consumption	Weekly consumption	>=150 Minutes/weeek	<5 ser/day	Rural	Others(Never married,Separated, Divorced,Widowed)	Islam	Barisal	20-29	Higher Secondary & above	Not working/homemaker	<=7 hours	<=4 hours	No	Normal	non-hypertensive	No	No	No
Poorest	Men	1391.2498	Weekly consumption	Weekly consumption	Weekly consumption	>=150 Minutes/weeek	<5 ser/day	Rural	Currently married	Islam	Rangpur	20-29	Secodary	Working	<=7 hours	<=4 hours	No	Overweight/Obese	non-hypertensive	No	No	No
Richest	Men	49.058819	Weekly consumption	Never	Weekly consumption	<150 Minutes/weeek	<5 ser/day	Non-slum urban	Others(Never married,Separated, Divorced,Widowed)	Islam	Rajshahi	20-29	Higher Secondary & above	Not working/homemaker	>7hours	<=4 hours	No	Underweight	non-hypertensive	No	No	No
Richer	Men	489.80002	Weekly consumption	Weekly consumption	Weekly consumption	<150 Minutes/weeek	>= 5 ser/day	Non-slum urban	Others(Never married,Separated, Divorced,Widowed)	Islam	Khulna	20-29	Secodary	Working	>7hours	>4hours	Yes	Normal	non-hypertensive	No	No	No
Richer	Men	2918.6997	Weekly consumption	Never	Weekly consumption	<150 Minutes/weeek	>= 5 ser/day	Non-slum urban	Currently married	Islam	Chattogram	20-29	No formal education	Working	>7hours	>4hours	Yes	Normal	non-hypertensive	Yes	No	No
Poorest	Men	489.78745	Weekly consumption	Weekly consumption	Weekly consumption	>=150 Minutes/weeek	<5 ser/day	Non-slum urban	Others(Never married,Separated, Divorced,Widowed)	Islam	Dhaka	20-29	Primary	Working	<=7 hours	<=4 hours	No	Overweight/Obese	non-hypertensive	No	No	No
Richest	Men	908.6875	Weekly consumption	Weekly consumption	Weekly consumption	<150 Minutes/weeek	>= 5 ser/day	Non-slum urban	Currently married	Islam	Khulna	20-29	Primary	Working	>7hours	>4hours	No	Normal	non-hypertensive	No	No	No
Middle	Men	2699.9998	Weekly consumption	Weekly consumption	Weekly consumption	>=150 Minutes/weeek	>= 5 ser/day	Rural	Currently married	Islam	Barisal	20-29	Primary	Working	<=7 hours	<=4 hours	No	Normal	non-hypertensive	No	No	No
Poorer	Men	5278.71	Never	Weekly consumption	Weekly consumption	>=150 Minutes/weeek	<5 ser/day	Rural	Others(Never married,Separated, Divorced,Widowed)	Islam	Chattogram	20-29	Higher Secondary & above	Not working/homemaker	<=7 hours	<=4 hours	No	Overweight/Obese	non-hypertensive	No	No	No
Richest	Men	3670.3123	Weekly consumption	Weekly consumption	Weekly consumption	>=150 Minutes/weeek	<5 ser/day	Rural	Others(Never married,Separated, Divorced,Widowed)	Islam	Barisal	20-29	Higher Secondary & above	Not working/homemaker	<=7 hours	<=4 hours	No	Normal	non-hypertensive	No	No	No
Richer	Men	9981.5615	Weekly consumption	Weekly consumption	Weekly consumption	<150 Minutes/weeek	>= 5 ser/day	Rural	Currently married	Islam	Khulna	20-29	Higher Secondary & above	Working	>7hours	<=4 hours	No	Underweight	non-hypertensive	No	No	No
Richer	Men	1817.375	Weekly consumption	Never	Never	>=150 Minutes/weeek	<5 ser/day	Non-slum urban	Currently married	Islam	Khulna	20-29	Secodary	Working	<=7 hours	<=4 hours	No	Normal	hypertensive	No	No	No
Richer	Men	908.6875	Weekly consumption	Weekly consumption	Weekly consumption	>=150 Minutes/weeek	<5 ser/day	Non-slum urban	Currently married	Islam	Khulna	20-29	Primary	Working	<=7 hours	<=4 hours	Yes	Normal	non-hypertensive	No	No	No
Poorest	Men	1679.0919	Weekly consumption	Weekly consumption	Weekly consumption	>=150 Minutes/weeek	<5 ser/day	Rural	Others(Never married,Separated, Divorced,Widowed)	Islam	Dhaka	20-29	Higher Secondary & above	Not working/homemaker	<=7 hours	<=4 hours	No	Normal	non-hypertensive	No	No	No
Richest	Men	212.24998	Weekly consumption	Weekly consumption	Weekly consumption	>=150 Minutes/weeek	<5 ser/day	Non-slum urban	Others(Never married,Separated, Divorced,Widowed)	Others(Hindu,Christian,Buddhist)	Barisal	20-29	Higher Secondary & above	Not working/homemaker	<=7 hours	<=4 hours	No	Overweight/Obese	non-hypertensive	No	Yes	No
Middle	Men	1601.9999	Never	Weekly consumption	Weekly consumption	>=150 Minutes/weeek	<5 ser/day	Rural	Currently married	Islam	Rajshahi	20-29	Primary	Working	<=7 hours	<=4 hours	No	Overweight/Obese	non-hypertensive	No	No	No
Middle	Men	5399.9995	Weekly consumption	Never	Weekly consumption	>=150 Minutes/weeek	<5 ser/day	Rural	Others(Never married,Separated, Divorced,Widowed)	Islam	Barisal	20-29	Higher Secondary & above	Not working/homemaker	>7hours	<=4 hours	No	Underweight	non-hypertensive	No	No	No
Richest	Men	1601.9999	Weekly consumption	Weekly consumption	Weekly consumption	>=150 Minutes/weeek	<5 ser/day	Rural	Others(Never married,Separated, Divorced,Widowed)	Islam	Rajshahi	20-29	Primary	Working	<=7 hours	<=4 hours	No	Underweight	non-hypertensive	No	No	No
Richer	Men	1601.9999	Weekly consumption	Never	Weekly consumption	>=150 Minutes/weeek	<5 ser/day	Rural	Currently married	Islam	Rajshahi	20-29	Secodary	Working	<=7 hours	<=4 hours	Yes	Normal	non-hypertensive	No	No	No
Richest	Men	1601.9999	Weekly consumption	Never	Weekly consumption	<150 Minutes/weeek	<5 ser/day	Rural	Currently married	Islam	Rajshahi	20-29	Primary	Working	>7hours	<=4 hours	No	Overweight/Obese	non-hypertensive	No	No	No
Middle	Men	1601.9999	Weekly consumption	Weekly consumption	Never	<150 Minutes/weeek	<5 ser/day	Rural	Others(Never married,Separated, Divorced,Widowed)	Islam	Rajshahi	20-29	Secodary	Working	<=7 hours	<=4 hours	No	Overweight/Obese	hypertensive	No	No	No
Poorest	Men	908.6875	Weekly consumption	Weekly consumption	Weekly consumption	<150 Minutes/weeek	<5 ser/day	Non-slum urban	Others(Never married,Separated, Divorced,Widowed)	Islam	Khulna	20-29	Higher Secondary & above	Not working/homemaker	>7hours	<=4 hours	Yes	Overweight/Obese	hypertensive	No	No	No
Middle	Men	1557	Weekly consumption	Weekly consumption	Weekly consumption	>=150 Minutes/weeek	<5 ser/day	Rural	Others(Never married,Separated, Divorced,Widowed)	Islam	Rajshahi	20-29	Secodary	Working	<=7 hours	<=4 hours	No	Underweight	non-hypertensive	No	No	No
Poorest	Men	3810.0557	Weekly consumption	Weekly consumption	Weekly consumption	>=150 Minutes/weeek	>= 5 ser/day	Rural	Others(Never married,Separated, Divorced,Widowed)	Islam	Dhaka	20-29	Higher Secondary & above	Not working/homemaker	<=7 hours	<=4 hours	No	Overweight/Obese	non-hypertensive	No	No	No
Middle	Men	1557	Weekly consumption	Weekly consumption	Weekly consumption	>=150 Minutes/weeek	<5 ser/day	Rural	Others(Never married,Separated, Divorced,Widowed)	Islam	Rajshahi	20-29	Higher Secondary & above	Not working/homemaker	<=7 hours	<=4 hours	No	Overweight/Obese	non-hypertensive	No	No	No
Poorer	Men	4867.4995	Weekly consumption	Weekly consumption	Weekly consumption	>=150 Minutes/weeek	>= 5 ser/day	Rural	Others(Never married,Separated, Divorced,Widowed)	Islam	Mymensingh	20-29	Higher Secondary & above	Not working/homemaker	<=7 hours	<=4 hours	Yes	Normal	non-hypertensive	No	No	No
Poorest	Men	12181.638	Weekly consumption	Weekly consumption	Weekly consumption	>=150 Minutes/weeek	<5 ser/day	Rural	Others(Never married,Separated, Divorced,Widowed)	Others(Hindu,Christian,Buddhist)	Chattogram	20-29	Primary	Working	<=7 hours	<=4 hours	No	Normal	non-hypertensive	No	No	No
Poorest	Men	18037.5	Weekly consumption	Weekly consumption	Weekly consumption	>=150 Minutes/weeek	>= 5 ser/day	Rural	Others(Never married,Separated, Divorced,Widowed)	Islam	Mymensingh	20-29	Higher Secondary & above	Not working/homemaker	>7hours	<=4 hours	No	Overweight/Obese	non-hypertensive	No	No	No
Middle	Men	4323.3745	Weekly consumption	Weekly consumption	Weekly consumption	>=150 Minutes/weeek	<5 ser/day	Rural	Currently married	Islam	Khulna	20-29	Higher Secondary & above	Working	<=7 hours	<=4 hours	No	Normal	non-hypertensive	No	No	No
Poorest	Men	16584.748	Weekly consumption	Never	Weekly consumption	>=150 Minutes/weeek	<5 ser/day	Rural	Currently married	Islam	Rajshahi	20-29	Secodary	Working	<=7 hours	<=4 hours	No	Normal	non-hypertensive	No	No	No
Poorer	Men	4778.9995	Weekly consumption	Weekly consumption	Weekly consumption	>=150 Minutes/weeek	<5 ser/day	Rural	Others(Never married,Separated, Divorced,Widowed)	Islam	Rajshahi	20-29	Primary	Working	<=7 hours	<=4 hours	Yes	Underweight	non-hypertensive	No	No	No
Richest	Men	883.20001	Weekly consumption	Weekly consumption	Never	<150 Minutes/weeek	<5 ser/day	Slum	Others(Never married,Separated, Divorced,Widowed)	Islam	Dhaka	20-29	Higher Secondary & above	Working	<=7 hours	<=4 hours	No	Normal	non-hypertensive	No	No	No
Richer	Men	1080.4922	Weekly consumption	Weekly consumption	Weekly consumption	>=150 Minutes/weeek	<5 ser/day	Rural	Others(Never married,Separated, Divorced,Widowed)	Islam	Chattogram	20-29	Higher Secondary & above	Not working/homemaker	<=7 hours	<=4 hours	No	Normal	non-hypertensive	No	No	No
Poorer	Men	3444.3748	Weekly consumption	Weekly consumption	Weekly consumption	>=150 Minutes/weeek	>= 5 ser/day	Rural	Others(Never married,Separated, Divorced,Widowed)	Islam	Mymensingh	20-29	Secodary	Working	<=7 hours	<=4 hours	No	Normal	non-hypertensive	No	No	No
Poorest	Men	292.875	Weekly consumption	Weekly consumption	Weekly consumption	<150 Minutes/weeek	<5 ser/day	Non-slum urban	Others(Never married,Separated, Divorced,Widowed)	Islam	Mymensingh	20-29	Higher Secondary & above	Not working/homemaker	>7hours	<=4 hours	No	Normal	non-hypertensive	No	No	No
Richest	Men	1817.375	Never	Weekly consumption	Weekly consumption	<150 Minutes/weeek	<5 ser/day	Non-slum urban	Currently married	Islam	Khulna	20-29	Higher Secondary & above	Working	>7hours	<=4 hours	No	Overweight/Obese	non-hypertensive	No	No	No
Richest	Men	119.47501	Weekly consumption	Weekly consumption	Weekly consumption	>=150 Minutes/weeek	<5 ser/day	Non-slum urban	Others(Never married,Separated, Divorced,Widowed)	Islam	Sylhet	20-29	Higher Secondary & above	Not working/homemaker	>7hours	>4hours	Yes	Normal	non-hypertensive	No	No	No
Richest	Men	7905.6245	Never	Weekly consumption	Weekly consumption	>=150 Minutes/weeek	<5 ser/day	Rural	Others(Never married,Separated, Divorced,Widowed)	Islam	Rangpur	20-29	Higher Secondary & above	Not working/homemaker	<=7 hours	>4hours	No	Normal	non-hypertensive	No	No	No
Middle	Men	2746.406	Weekly consumption	Weekly consumption	Weekly consumption	>=150 Minutes/weeek	<5 ser/day	Rural	Currently married	Islam	Khulna	20-29	Primary	Working	<=7 hours	<=4 hours	Yes	Overweight/Obese	non-hypertensive	No	No	No
Poorer	Men	1148.125	Never	Never	Never	>=150 Minutes/weeek	>= 5 ser/day	Rural	Currently married	Islam	Mymensingh	20-29	Primary	Working	<=7 hours	<=4 hours	No	Normal	non-hypertensive	No	No	No
Poorer	Men	748.125	Weekly consumption	Weekly consumption	Never	>=150 Minutes/weeek	>= 5 ser/day	Rural	Others(Never married,Separated, Divorced,Widowed)	Islam	Mymensingh	20-29	Secodary	Working	<=7 hours	<=4 hours	No	Normal	non-hypertensive	No	No	No
Richer	Men	1876.4998	Weekly consumption	Weekly consumption	Never	>=150 Minutes/weeek	<5 ser/day	Rural	Currently married	Islam	Rajshahi	20-29	Secodary	Not working/homemaker	>7hours	<=4 hours	No	Overweight/Obese	non-hypertensive	No	No	No
Middle	Men	2396.2498	Weekly consumption	Weekly consumption	Weekly consumption	>=150 Minutes/weeek	<5 ser/day	Rural	Others(Never married,Separated, Divorced,Widowed)	Islam	Barisal	20-29	Primary	Working	<=7 hours	<=4 hours	Yes	Normal	non-hypertensive	No	No	No
Poorer	Men	727.03119	Never	Weekly consumption	Weekly consumption	>=150 Minutes/weeek	>= 5 ser/day	Rural	Currently married	Islam	Chattogram	20-29	No formal education	Working	<=7 hours	<=4 hours	Yes	Underweight	non-hypertensive	No	No	No
Poorest	Men	4792.4995	Never	Weekly consumption	Weekly consumption	>=150 Minutes/weeek	<5 ser/day	Rural	Currently married	Islam	Barisal	20-29	Secodary	Working	<=7 hours	<=4 hours	No	Normal	non-hypertensive	No	No	No
Richest	Men	212.24998	Weekly consumption	Weekly consumption	Weekly consumption	<150 Minutes/weeek	<5 ser/day	Non-slum urban	Others(Never married,Separated, Divorced,Widowed)	Others(Hindu,Christian,Buddhist)	Barisal	20-29	Higher Secondary & above	Not working/homemaker	<=7 hours	<=4 hours	No	Overweight/Obese	non-hypertensive	No	No	No
Poorer	Men	13597.499	Weekly consumption	Never	Weekly consumption	>=150 Minutes/weeek	>= 5 ser/day	Rural	Others(Never married,Separated, Divorced,Widowed)	Others(Hindu,Christian,Buddhist)	Khulna	20-29	Primary	Working	>7hours	<=4 hours	Yes	Normal	non-hypertensive	No	No	No
Richest	Men	2389.4998	Weekly consumption	Weekly consumption	Weekly consumption	>=150 Minutes/weeek	<5 ser/day	Rural	Currently married	Islam	Rajshahi	20-29	Higher Secondary & above	Working	<=7 hours	<=4 hours	Yes	Overweight/Obese	non-hypertensive	No	No	No
Richer	Men	41.5	Weekly consumption	Weekly consumption	Weekly consumption	<150 Minutes/weeek	<5 ser/day	Slum	Others(Never married,Separated, Divorced,Widowed)	Islam	Rangpur	20-29	Higher Secondary & above	Not working/homemaker	>7hours	<=4 hours	No	Overweight/Obese	hypertensive	No	Yes	No
Richest	Men	6918.7495	Weekly consumption	Weekly consumption	Weekly consumption	<150 Minutes/weeek	>= 5 ser/day	Rural	Currently married	Islam	Barisal	20-29	Higher Secondary & above	Not working/homemaker	<=7 hours	<=4 hours	No	Overweight/Obese	non-hypertensive	No	No	No
Poorer	Men	1080.4922	Weekly consumption	Weekly consumption	Weekly consumption	>=150 Minutes/weeek	<5 ser/day	Rural	Currently married	Islam	Chattogram	20-29	Primary	Working	<=7 hours	<=4 hours	Yes	Normal	non-hypertensive	No	No	No
Poorest	Men	19963.123	Weekly consumption	Weekly consumption	Weekly consumption	>=150 Minutes/weeek	<5 ser/day	Rural	Currently married	Islam	Khulna	20-29	Higher Secondary & above	Not working/homemaker	<=7 hours	<=4 hours	No	Normal	non-hypertensive	No	No	No
Poorer	Men	4323.3745	Never	Weekly consumption	Weekly consumption	>=150 Minutes/weeek	<5 ser/day	Rural	Currently married	Islam	Khulna	20-29	Primary	Working	<=7 hours	<=4 hours	No	Normal	non-hypertensive	No	No	No
Middle	Men	12025	Never	Never	Weekly consumption	>=150 Minutes/weeek	<5 ser/day	Rural	Others(Never married,Separated, Divorced,Widowed)	Islam	Mymensingh	20-29	Higher Secondary & above	Not working/homemaker	<=7 hours	<=4 hours	No	Normal	non-hypertensive	No	No	No
Poorest	Men	1973.8124	Weekly consumption	Weekly consumption	Weekly consumption	>=150 Minutes/weeek	<5 ser/day	Rural	Currently married	Islam	Chattogram	20-29	Primary	Working	<=7 hours	<=4 hours	Yes	Normal	non-hypertensive	No	No	No
Poorer	Men	5774.9995	Weekly consumption	Weekly consumption	Weekly consumption	>=150 Minutes/weeek	<5 ser/day	Rural	Others(Never married,Separated, Divorced,Widowed)	Islam	Khulna	20-29	Higher Secondary & above	Working	>7hours	<=4 hours	Yes	Underweight	non-hypertensive	No	No	No
Poorer	Men	3358.1838	Weekly consumption	Weekly consumption	Weekly consumption	>=150 Minutes/weeek	<5 ser/day	Rural	Others(Never married,Separated, Divorced,Widowed)	Others(Hindu,Christian,Buddhist)	Dhaka	20-29	Higher Secondary & above	Not working/homemaker	<=7 hours	<=4 hours	No	Overweight/Obese	non-hypertensive	No	No	No
Richer	Men	146.39999	Weekly consumption	Weekly consumption	Weekly consumption	>=150 Minutes/weeek	<5 ser/day	Non-slum urban	Others(Never married,Separated, Divorced,Widowed)	Islam	Mymensingh	20-29	Higher Secondary & above	Not working/homemaker	>7hours	<=4 hours	No	Overweight/Obese	non-hypertensive	No	No	No
Middle	Men	9981.5615	Never	Never	Weekly consumption	>=150 Minutes/weeek	<5 ser/day	Rural	Others(Never married,Separated, Divorced,Widowed)	Islam	Khulna	20-29	Higher Secondary & above	Not working/homemaker	<=7 hours	<=4 hours	Yes	Normal	non-hypertensive	No	No	No
Richer	Men	2396.2498	Weekly consumption	Weekly consumption	Weekly consumption	>=150 Minutes/weeek	<5 ser/day	Rural	Others(Never married,Separated, Divorced,Widowed)	Islam	Barisal	20-29	Secodary	Working	>7hours	<=4 hours	Yes	Underweight	non-hypertensive	No	No	No
Richest	Men	61.799995	Weekly consumption	Weekly consumption	Weekly consumption	>=150 Minutes/weeek	<5 ser/day	Slum	Currently married	Islam	Mymensingh	20-29	Secodary	Working	<=7 hours	<=4 hours	No	Normal	non-hypertensive	No	No	No
Poorest	Men	3947.6248	Weekly consumption	Weekly consumption	Weekly consumption	>=150 Minutes/weeek	<5 ser/day	Rural	Currently married	Islam	Chattogram	20-29	Secodary	Working	<=7 hours	<=4 hours	Yes	Normal	non-hypertensive	No	No	No
Richest	Men	5492.812	Weekly consumption	Weekly consumption	Never	>=150 Minutes/weeek	>= 5 ser/day	Rural	Others(Never married,Separated, Divorced,Widowed)	Others(Hindu,Christian,Buddhist)	Khulna	20-29	Higher Secondary & above	Working	<=7 hours	<=4 hours	No	Underweight	non-hypertensive	No	No	No
Richest	Men	119.47501	Weekly consumption	Weekly consumption	Weekly consumption	>=150 Minutes/weeek	<5 ser/day	Non-slum urban	Currently married	Islam	Sylhet	20-29	Primary	Working	>7hours	<=4 hours	Yes	Underweight	non-hypertensive	No	No	No
Richest	Men	2160.9844	Never	Never	Never	>=150 Minutes/weeek	<5 ser/day	Rural	Others(Never married,Separated, Divorced,Widowed)	Islam	Chattogram	20-29	Primary	Working	<=7 hours	<=4 hours	No	Normal	non-hypertensive	No	No	No
Richer	Men	5951.562	Weekly consumption	Weekly consumption	Weekly consumption	>=150 Minutes/weeek	<5 ser/day	Rural	Others(Never married,Separated, Divorced,Widowed)	Islam	Mymensingh	20-29	Secodary	Not working/homemaker	<=7 hours	<=4 hours	Yes	Underweight	non-hypertensive	No	No	No
Middle	Men	5803.874	Weekly consumption	Never	Weekly consumption	>=150 Minutes/weeek	>= 5 ser/day	Rural	Others(Never married,Separated, Divorced,Widowed)	Islam	Khulna	20-29	No formal education	Working	<=7 hours	<=4 hours	No	Normal	non-hypertensive	No	No	No
Poorest	Men	219.59999	Weekly consumption	Weekly consumption	Weekly consumption	<150 Minutes/weeek	<5 ser/day	Non-slum urban	Others(Never married,Separated, Divorced,Widowed)	Islam	Mymensingh	20-29	Higher Secondary & above	Not working/homemaker	<=7 hours	<=4 hours	No	Underweight	non-hypertensive	No	Yes	No
Richer	Men	7905.6245	Weekly consumption	Weekly consumption	Weekly consumption	<150 Minutes/weeek	<5 ser/day	Rural	Others(Never married,Separated, Divorced,Widowed)	Others(Hindu,Christian,Buddhist)	Rangpur	20-29	Higher Secondary & above	Not working/homemaker	>7hours	<=4 hours	No	Normal	non-hypertensive	No	No	No
Richest	Men	116.725	Weekly consumption	Weekly consumption	Weekly consumption	>=150 Minutes/weeek	>= 5 ser/day	Slum	Others(Never married,Separated, Divorced,Widowed)	Islam	Chattogram	20-29	Higher Secondary & above	Not working/homemaker	<=7 hours	<=4 hours	No	Normal	non-hypertensive	No	No	No
Richest	Men	116.725	Weekly consumption	Never	Weekly consumption	>=150 Minutes/weeek	>= 5 ser/day	Slum	Currently married	Islam	Chattogram	20-29	Primary	Working	>7hours	<=4 hours	No	Normal	hypertensive	No	No	No
Middle	Men	4062.5	Weekly consumption	Never	Weekly consumption	<150 Minutes/weeek	<5 ser/day	Rural	Currently married	Islam	Mymensingh	20-29	Higher Secondary & above	Working	>7hours	<=4 hours	No	Normal	non-hypertensive	No	No	No
Poorest	Men	4062.5	Weekly consumption	Weekly consumption	Weekly consumption	>=150 Minutes/weeek	>= 5 ser/day	Rural	Currently married	Islam	Mymensingh	20-29	No formal education	Working	<=7 hours	<=4 hours	No	Underweight	non-hypertensive	No	No	No
Richest	Men	233.45	Weekly consumption	Weekly consumption	Weekly consumption	<150 Minutes/weeek	<5 ser/day	Slum	Others(Never married,Separated, Divorced,Widowed)	Islam	Chattogram	20-29	Higher Secondary & above	Not working/homemaker	>7hours	<=4 hours	No	Overweight/Obese	hypertensive	No	No	No
Richest	Men	7773.458	Weekly consumption	Never	Weekly consumption	<150 Minutes/weeek	>= 5 ser/day	Non-slum urban	Others(Never married,Separated, Divorced,Widowed)	Islam	Chattogram	20-29	Secodary	Not working/homemaker	>7hours	>4hours	No	Overweight/Obese	non-hypertensive	No	No	No
Poorest	Men	7188.7495	Weekly consumption	Weekly consumption	Weekly consumption	>=150 Minutes/weeek	<5 ser/day	Rural	Others(Never married,Separated, Divorced,Widowed)	Others(Hindu,Christian,Buddhist)	Barisal	20-29	No formal education	Working	<=7 hours	<=4 hours	No	Underweight	non-hypertensive	No	No	No
Poorer	Men	3198.9746	Weekly consumption	Weekly consumption	Weekly consumption	>=150 Minutes/weeek	<5 ser/day	Rural	Others(Never married,Separated, Divorced,Widowed)	Islam	Dhaka	20-29	Primary	Working	<=7 hours	<=4 hours	No	Normal	non-hypertensive	No	No	No
Poorer	Men	1157.6249	Weekly consumption	Weekly consumption	Weekly consumption	>=150 Minutes/weeek	<5 ser/day	Rural	Others(Never married,Separated, Divorced,Widowed)	Others(Hindu,Christian,Buddhist)	Sylhet	20-29	Secodary	Not working/homemaker	<=7 hours	<=4 hours	Yes	Normal	non-hypertensive	No	No	No
Richer	Men	16301.998	Never	Weekly consumption	Never	>=150 Minutes/weeek	<5 ser/day	Rural	Others(Never married,Separated, Divorced,Widowed)	Islam	Rangpur	20-29	Higher Secondary & above	Not working/homemaker	<=7 hours	<=4 hours	Yes	Normal	non-hypertensive	No	No	No
Poorer	Men	34.824997	Weekly consumption	Weekly consumption	Weekly consumption	>=150 Minutes/weeek	<5 ser/day	Slum	Currently married	Islam	Barisal	20-29	Secodary	Working	<=7 hours	<=4 hours	Yes	Normal	non-hypertensive	No	No	No
Richest	Men	8150.999	Never	Never	Never	>=150 Minutes/weeek	<5 ser/day	Rural	Currently married	Islam	Rangpur	20-29	Primary	Working	<=7 hours	<=4 hours	No	Normal	non-hypertensive	No	No	No
Middle	Men	2699.9998	Weekly consumption	Weekly consumption	Weekly consumption	>=150 Minutes/weeek	<5 ser/day	Rural	Currently married	Islam	Barisal	20-29	No formal education	Working	<=7 hours	<=4 hours	Yes	Normal	non-hypertensive	Yes	Yes	No
Poorer	Men	5803.874	Never	Weekly consumption	Weekly consumption	>=150 Minutes/weeek	<5 ser/day	Rural	Others(Never married,Separated, Divorced,Widowed)	Others(Hindu,Christian,Buddhist)	Khulna	20-29	Higher Secondary & above	Working	<=7 hours	<=4 hours	Yes	Underweight	non-hypertensive	No	No	No
Richer	Men	3473.4373	Never	Never	Weekly consumption	>=150 Minutes/weeek	>= 5 ser/day	Rural	Currently married	Islam	Mymensingh	20-29	Primary	Working	<=7 hours	<=4 hours	Yes	Underweight	non-hypertensive	No	No	No
Poorest	Men	8150.999	Weekly consumption	Never	Weekly consumption	>=150 Minutes/weeek	<5 ser/day	Rural	Currently married	Islam	Rangpur	20-29	Secodary	Working	<=7 hours	<=4 hours	Yes	Normal	non-hypertensive	No	No	No
Richest	Men	41.200001	Never	Weekly consumption	Weekly consumption	>=150 Minutes/weeek	<5 ser/day	Slum	Currently married	Islam	Mymensingh	20-29	Primary	Working	>7hours	<=4 hours	No	Underweight	non-hypertensive	No	No	No
Richer	Men	10557.42	Never	Weekly consumption	Weekly consumption	<150 Minutes/weeek	<5 ser/day	Rural	Others(Never married,Separated, Divorced,Widowed)	Islam	Chattogram	20-29	Higher Secondary & above	Working	<=7 hours	<=4 hours	No	Underweight	non-hypertensive	No	No	No
Richer	Men	244.90001	Weekly consumption	Weekly consumption	Weekly consumption	<150 Minutes/weeek	>= 5 ser/day	Non-slum urban	Others(Never married,Separated, Divorced,Widowed)	Others(Hindu,Christian,Buddhist)	Khulna	20-29	Higher Secondary & above	Working	>7hours	>4hours	Yes	Underweight	non-hypertensive	No	No	No
Poorer	Men	6496.8735	Weekly consumption	Weekly consumption	Weekly consumption	>=150 Minutes/weeek	<5 ser/day	Rural	Others(Never married,Separated, Divorced,Widowed)	Others(Hindu,Christian,Buddhist)	Chattogram	20-29	Secodary	Working	<=7 hours	<=4 hours	No	Overweight/Obese	non-hypertensive	No	No	No
Richest	Men	20.6	Weekly consumption	Weekly consumption	Weekly consumption	>=150 Minutes/weeek	<5 ser/day	Slum	Currently married	Islam	Mymensingh	20-29	No formal education	Working	>7hours	<=4 hours	Yes	Overweight/Obese	non-hypertensive	No	No	No
Middle	Men	8292.374	Never	Never	Never	>=150 Minutes/weeek	<5 ser/day	Rural	Currently married	Islam	Rajshahi	20-29	Primary	Working	<=7 hours	<=4 hours	No	Normal	non-hypertensive	No	No	No
Poorest	Men	16584.748	Weekly consumption	Weekly consumption	Weekly consumption	>=150 Minutes/weeek	<5 ser/day	Rural	Others(Never married,Separated, Divorced,Widowed)	Islam	Rajshahi	20-29	Higher Secondary & above	Not working/homemaker	<=7 hours	<=4 hours	No	Underweight	non-hypertensive	No	No	No
Richer	Men	20.6	Weekly consumption	Weekly consumption	Weekly consumption	>=150 Minutes/weeek	>= 5 ser/day	Slum	Others(Never married,Separated, Divorced,Widowed)	Others(Hindu,Christian,Buddhist)	Mymensingh	20-29	Higher Secondary & above	Not working/homemaker	>7hours	<=4 hours	No	Normal	non-hypertensive	No	No	No
Richest	Men	41.200001	Weekly consumption	Weekly consumption	Weekly consumption	>=150 Minutes/weeek	<5 ser/day	Slum	Others(Never married,Separated, Divorced,Widowed)	Islam	Mymensingh	20-29	Secodary	Not working/homemaker	>7hours	<=4 hours	No	Overweight/Obese	non-hypertensive	No	No	No
Richer	Men	9766.5732	Never	Never	Never	<150 Minutes/weeek	<5 ser/day	Rural	Currently married	Islam	Rajshahi	20-29	Primary	Working	>7hours	<=4 hours	Yes	Underweight	non-hypertensive	No	No	No
Poorer	Men	27253.797	Weekly consumption	Weekly consumption	Weekly consumption	>=150 Minutes/weeek	<5 ser/day	Rural	Others(Never married,Separated, Divorced,Widowed)	Islam	Rajshahi	20-29	Secodary	Working	<=7 hours	<=4 hours	No	Normal	non-hypertensive	No	No	No
Middle	Men	5788.1245	Never	Never	Never	>=150 Minutes/weeek	<5 ser/day	Rural	Others(Never married,Separated, Divorced,Widowed)	Others(Hindu,Christian,Buddhist)	Sylhet	20-29	Secodary	Working	<=7 hours	<=4 hours	No	Underweight	non-hypertensive	No	No	No
Poorer	Men	19533.146	Never	Never	Weekly consumption	<150 Minutes/weeek	>= 5 ser/day	Rural	Others(Never married,Separated, Divorced,Widowed)	Islam	Rajshahi	20-29	Higher Secondary & above	Not working/homemaker	<=7 hours	<=4 hours	No	Normal	non-hypertensive	No	No	No
Middle	Men	1312.4999	Weekly consumption	Weekly consumption	Weekly consumption	>=150 Minutes/weeek	<5 ser/day	Rural	Currently married	Islam	Rangpur	20-29	Higher Secondary & above	Working	<=7 hours	<=4 hours	No	Normal	non-hypertensive	No	No	No
Poorest	Men	20.75	Weekly consumption	Weekly consumption	Weekly consumption	<150 Minutes/weeek	<5 ser/day	Slum	Others(Never married,Separated, Divorced,Widowed)	Islam	Rangpur	20-29	Secodary	Not working/homemaker	>7hours	<=4 hours	Yes	Underweight	non-hypertensive	No	No	No
Richer	Men	34.824997	Weekly consumption	Never	Weekly consumption	>=150 Minutes/weeek	<5 ser/day	Slum	Currently married	Islam	Barisal	20-29	Secodary	Working	<=7 hours	<=4 hours	No	Normal	non-hypertensive	No	No	No
Poorer	Men	18994.496	Weekly consumption	Weekly consumption	Weekly consumption	<150 Minutes/weeek	<5 ser/day	Rural	Others(Never married,Separated, Divorced,Widowed)	Islam	Khulna	20-29	Secodary	Working	<=7 hours	<=4 hours	No	Normal	non-hypertensive	No	No	No
Richest	Men	80.025002	Never	Weekly consumption	Weekly consumption	>=150 Minutes/weeek	<5 ser/day	Non-slum urban	Others(Never married,Separated, Divorced,Widowed)	Islam	Rangpur	20-29	Higher Secondary & above	Not working/homemaker	>7hours	<=4 hours	No	Normal	non-hypertensive	No	No	No
Richest	Men	470.39999	Weekly consumption	Weekly consumption	Weekly consumption	<150 Minutes/weeek	<5 ser/day	Slum	Currently married	Islam	Dhaka	20-29	Primary	Working	<=7 hours	<=4 hours	No	Normal	non-hypertensive	No	No	No
Poorest	Men	19490.619	Weekly consumption	Never	Weekly consumption	>=150 Minutes/weeek	<5 ser/day	Rural	Others(Never married,Separated, Divorced,Widowed)	Others(Hindu,Christian,Buddhist)	Chattogram	20-29	Primary	Working	>7hours	<=4 hours	Yes	Normal	non-hypertensive	No	No	No
Poorer	Men	21384.998	Weekly consumption	Weekly consumption	Weekly consumption	>=150 Minutes/weeek	<5 ser/day	Rural	Currently married	Others(Hindu,Christian,Buddhist)	Rangpur	20-29	Higher Secondary & above	Not working/homemaker	>7hours	<=4 hours	Yes	Normal	hypertensive	No	No	No
Richer	Men	19963.123	Never	Weekly consumption	Weekly consumption	>=150 Minutes/weeek	<5 ser/day	Rural	Currently married	Islam	Khulna	20-29	Higher Secondary & above	Not working/homemaker	<=7 hours	<=4 hours	No	Normal	non-hypertensive	No	No	No
Poorer	Men	727.03119	Weekly consumption	Weekly consumption	Weekly consumption	>=150 Minutes/weeek	<5 ser/day	Rural	Currently married	Islam	Chattogram	20-29	No formal education	Working	<=7 hours	<=4 hours	Yes	Normal	non-hypertensive	No	No	No
Middle	Men	1391.2498	Never	Weekly consumption	Weekly consumption	>=150 Minutes/weeek	<5 ser/day	Rural	Others(Never married,Separated, Divorced,Widowed)	Islam	Rangpur	20-29	Higher Secondary & above	Working	<=7 hours	<=4 hours	No	Overweight/Obese	non-hypertensive	No	No	No
Poorest	Men	62.249996	Weekly consumption	Weekly consumption	Weekly consumption	>=150 Minutes/weeek	<5 ser/day	Slum	Currently married	Islam	Rangpur	20-29	Higher Secondary & above	Working	<=7 hours	<=4 hours	No	Normal	non-hypertensive	No	No	No
Richer	Men	1568.5687	Never	Weekly consumption	Never	>=150 Minutes/weeek	<5 ser/day	Non-slum urban	Currently married	Islam	Dhaka	20-29	Primary	Working	<=7 hours	<=4 hours	No	Normal	non-hypertensive	No	No	No
Richest	Men	1673.9999	Weekly consumption	Weekly consumption	Weekly consumption	>=150 Minutes/weeek	<5 ser/day	Rural	Currently married	Islam	Rangpur	20-29	Higher Secondary & above	Working	<=7 hours	<=4 hours	Yes	Normal	non-hypertensive	No	No	No
Poorest	Men	667.63123	Never	Weekly consumption	Weekly consumption	>=150 Minutes/weeek	<5 ser/day	Rural	Others(Never married,Separated, Divorced,Widowed)	Islam	Sylhet	20-29	No formal education	Working	<=7 hours	<=4 hours	No	Normal	non-hypertensive	No	No	No
Middle	Men	3137.1375	Never	Weekly consumption	Weekly consumption	>=150 Minutes/weeek	<5 ser/day	Non-slum urban	Others(Never married,Separated, Divorced,Widowed)	Islam	Dhaka	20-29	Secodary	Working	<=7 hours	<=4 hours	No	Normal	non-hypertensive	No	No	No
Richest	Men	73.199997	Weekly consumption	Weekly consumption	Weekly consumption	>=150 Minutes/weeek	>= 5 ser/day	Non-slum urban	Others(Never married,Separated, Divorced,Widowed)	Others(Hindu,Christian,Buddhist)	Mymensingh	20-29	Higher Secondary & above	Not working/homemaker	<=7 hours	<=4 hours	No	Overweight/Obese	non-hypertensive	No	No	No
Richer	Men	667.63123	Weekly consumption	Weekly consumption	Weekly consumption	>=150 Minutes/weeek	<5 ser/day	Rural	Others(Never married,Separated, Divorced,Widowed)	Islam	Sylhet	20-29	Primary	Working	<=7 hours	<=4 hours	No	Normal	non-hypertensive	No	Yes	No
Poorest	Men	1666.7435	Weekly consumption	Weekly consumption	Weekly consumption	<150 Minutes/weeek	<5 ser/day	Rural	Others(Never married,Separated, Divorced,Widowed)	Islam	Barisal	20-29	Primary	Working	<=7 hours	<=4 hours	Yes	Normal	non-hypertensive	No	No	No
Richer	Men	160.05	Weekly consumption	Weekly consumption	Weekly consumption	>=150 Minutes/weeek	<5 ser/day	Non-slum urban	Others(Never married,Separated, Divorced,Widowed)	Islam	Rangpur	20-29	Secodary	Working	<=7 hours	<=4 hours	Yes	Underweight	non-hypertensive	No	No	No
Middle	Men	5657.6938	Weekly consumption	Weekly consumption	Weekly consumption	>=150 Minutes/weeek	<5 ser/day	Rural	Currently married	Islam	Chattogram	20-29	Secodary	Working	<=7 hours	<=4 hours	No	Normal	non-hypertensive	No	No	No
Richer	Men	49.058819	Weekly consumption	Weekly consumption	Never	>=150 Minutes/weeek	<5 ser/day	Non-slum urban	Currently married	Islam	Rajshahi	20-29	Higher Secondary & above	Not working/homemaker	>7hours	<=4 hours	No	Normal	non-hypertensive	No	No	No
Poorest	Men	1045.6874	Never	Weekly consumption	Weekly consumption	>=150 Minutes/weeek	<5 ser/day	Rural	Currently married	Islam	Sylhet	20-29	No formal education	Working	<=7 hours	<=4 hours	Yes	Underweight	non-hypertensive	No	No	No
Poorer	Men	908.6875	Weekly consumption	Weekly consumption	Weekly consumption	>=150 Minutes/weeek	>= 5 ser/day	Non-slum urban	Currently married	Islam	Khulna	20-29	Primary	Working	<=7 hours	<=4 hours	Yes	Underweight	non-hypertensive	No	No	No
Poorest	Men	1045.6874	Weekly consumption	Weekly consumption	Weekly consumption	>=150 Minutes/weeek	<5 ser/day	Rural	Currently married	Islam	Sylhet	20-29	Secodary	Working	<=7 hours	<=4 hours	Yes	Normal	non-hypertensive	No	No	No
Richer	Men	162	Weekly consumption	Weekly consumption	Weekly consumption	<150 Minutes/weeek	>= 5 ser/day	Non-slum urban	Others(Never married,Separated, Divorced,Widowed)	Islam	Rajshahi	20-29	Secodary	Working	>7hours	>4hours	Yes	Normal	non-hypertensive	No	No	No
Richest	Men	734.68121	Weekly consumption	Weekly consumption	Weekly consumption	>=150 Minutes/weeek	<5 ser/day	Non-slum urban	Others(Never married,Separated, Divorced,Widowed)	Islam	Dhaka	20-29	Primary	Working	<=7 hours	<=4 hours	Yes	Normal	non-hypertensive	No	No	No
Poorer	Men	3290.6248	Weekly consumption	Weekly consumption	Weekly consumption	>=150 Minutes/weeek	<5 ser/day	Rural	Others(Never married,Separated, Divorced,Widowed)	Islam	Dhaka	20-29	Secodary	Working	<=7 hours	<=4 hours	Yes	Overweight/Obese	hypertensive	No	No	No
Middle	Men	6397.9492	Weekly consumption	Weekly consumption	Weekly consumption	>=150 Minutes/weeek	<5 ser/day	Rural	Others(Never married,Separated, Divorced,Widowed)	Islam	Dhaka	20-29	Primary	Working	<=7 hours	<=4 hours	Yes	Normal	non-hypertensive	No	No	No
Richer	Men	3198.9746	Weekly consumption	Weekly consumption	Weekly consumption	>=150 Minutes/weeek	<5 ser/day	Rural	Currently married	Islam	Dhaka	20-29	No formal education	Working	<=7 hours	<=4 hours	Yes	Normal	non-hypertensive	No	No	No
Poorest	Men	146.39999	Weekly consumption	Weekly consumption	Weekly consumption	>=150 Minutes/weeek	<5 ser/day	Non-slum urban	Currently married	Islam	Mymensingh	20-29	Higher Secondary & above	Not working/homemaker	<=7 hours	<=4 hours	Yes	Normal	non-hypertensive	No	No	No
Richer	Men	6467.999	Never	Weekly consumption	Never	>=150 Minutes/weeek	<5 ser/day	Rural	Others(Never married,Separated, Divorced,Widowed)	Islam	Khulna	20-29	Higher Secondary & above	Not working/homemaker	<=7 hours	<=4 hours	No	Overweight/Obese	non-hypertensive	No	No	No
Poorest	Men	3198.9746	Never	Never	Weekly consumption	>=150 Minutes/weeek	<5 ser/day	Rural	Currently married	Islam	Dhaka	20-29	No formal education	Working	<=7 hours	<=4 hours	Yes	Underweight	non-hypertensive	No	No	No
Poorer	Men	1096.8749	Weekly consumption	Weekly consumption	Weekly consumption	>=150 Minutes/weeek	<5 ser/day	Rural	Currently married	Islam	Dhaka	20-29	Primary	Working	<=7 hours	<=4 hours	Yes	Normal	non-hypertensive	No	No	No
Middle	Men	3138.5251	Weekly consumption	Weekly consumption	Weekly consumption	<150 Minutes/weeek	<5 ser/day	Rural	Others(Never married,Separated, Divorced,Widowed)	Islam	Sylhet	20-29	Higher Secondary & above	Not working/homemaker	<=7 hours	<=4 hours	No	Normal	non-hypertensive	No	No	No
Middle	Men	3114	Weekly consumption	Never	Weekly consumption	>=150 Minutes/weeek	<5 ser/day	Rural	Others(Never married,Separated, Divorced,Widowed)	Islam	Rajshahi	20-29	Higher Secondary & above	Not working/homemaker	>7hours	<=4 hours	No	Normal	hypertensive	No	No	No
Richer	Men	7773.458	Weekly consumption	Weekly consumption	Weekly consumption	<150 Minutes/weeek	>= 5 ser/day	Non-slum urban	Others(Never married,Separated, Divorced,Widowed)	Islam	Chattogram	20-29	Secodary	Working	>7hours	>4hours	No	Underweight	non-hypertensive	No	No	No
Middle	Men	12993.747	Weekly consumption	Weekly consumption	Weekly consumption	>=150 Minutes/weeek	<5 ser/day	Rural	Currently married	Islam	Chattogram	20-29	Primary	Working	<=7 hours	<=4 hours	Yes	Normal	non-hypertensive	No	No	No
Richest	Men	1601.9999	Weekly consumption	Weekly consumption	Weekly consumption	>=150 Minutes/weeek	<5 ser/day	Rural	Currently married	Islam	Rajshahi	20-29	Primary	Working	<=7 hours	<=4 hours	No	Normal	hypertensive	No	No	No
Middle	Men	1601.9999	Weekly consumption	Weekly consumption	Weekly consumption	>=150 Minutes/weeek	<5 ser/day	Rural	Others(Never married,Separated, Divorced,Widowed)	Islam	Rajshahi	20-29	Primary	Working	<=7 hours	<=4 hours	No	Normal	non-hypertensive	No	No	No
Middle	Men	5657.6938	Weekly consumption	Weekly consumption	Weekly consumption	>=150 Minutes/weeek	<5 ser/day	Rural	Others(Never married,Separated, Divorced,Widowed)	Islam	Chattogram	20-29	Higher Secondary & above	Working	<=7 hours	<=4 hours	No	Normal	non-hypertensive	No	No	No
Middle	Men	8150.999	Weekly consumption	Weekly consumption	Weekly consumption	>=150 Minutes/weeek	<5 ser/day	Rural	Others(Never married,Separated, Divorced,Widowed)	Islam	Rangpur	20-29	Secodary	Working	<=7 hours	<=4 hours	Yes	Normal	non-hypertensive	No	No	No
Poorest	Men	7620.1113	Never	Weekly consumption	Never	<150 Minutes/weeek	<5 ser/day	Rural	Others(Never married,Separated, Divorced,Widowed)	Islam	Dhaka	20-29	Primary	Working	>7hours	<=4 hours	No	Underweight	non-hypertensive	No	No	No
Richer	Men	3810.0557	Weekly consumption	Weekly consumption	Weekly consumption	<150 Minutes/weeek	<5 ser/day	Rural	Currently married	Islam	Dhaka	20-29	Secodary	Working	>7hours	<=4 hours	No	Normal	non-hypertensive	No	No	No
Poorer	Men	5657.6938	Weekly consumption	Weekly consumption	Weekly consumption	<150 Minutes/weeek	<5 ser/day	Rural	Currently married	Others(Hindu,Christian,Buddhist)	Chattogram	20-29	No formal education	Working	<=7 hours	<=4 hours	Yes	Normal	non-hypertensive	No	No	No
Middle	Men	5657.6938	Weekly consumption	Weekly consumption	Weekly consumption	>=150 Minutes/weeek	>= 5 ser/day	Rural	Others(Never married,Separated, Divorced,Widowed)	Islam	Chattogram	20-29	Secodary	Working	<=7 hours	<=4 hours	No	Underweight	non-hypertensive	No	No	No
Middle	Men	1557	Weekly consumption	Weekly consumption	Never	>=150 Minutes/weeek	<5 ser/day	Rural	Others(Never married,Separated, Divorced,Widowed)	Others(Hindu,Christian,Buddhist)	Rajshahi	20-29	Secodary	Working	<=7 hours	<=4 hours	No	Normal	hypertensive	No	No	No
Middle	Men	2433.7498	Weekly consumption	Weekly consumption	Weekly consumption	>=150 Minutes/weeek	>= 5 ser/day	Rural	Currently married	Islam	Mymensingh	20-29	Primary	Working	<=7 hours	<=4 hours	Yes	Underweight	non-hypertensive	No	No	No
Poorer	Men	27.299999	Weekly consumption	Weekly consumption	Weekly consumption	>=150 Minutes/weeek	<5 ser/day	Slum	Currently married	Islam	Rajshahi	20-29	No formal education	Working	<=7 hours	<=4 hours	Yes	Underweight	non-hypertensive	No	No	No
Middle	Men	1148.125	Weekly consumption	Never	Weekly consumption	<150 Minutes/weeek	<5 ser/day	Rural	Currently married	Islam	Mymensingh	20-29	Higher Secondary & above	Working	>7hours	<=4 hours	No	Overweight/Obese	non-hypertensive	No	No	No
Poorer	Men	4778.9995	Weekly consumption	Weekly consumption	Weekly consumption	>=150 Minutes/weeek	<5 ser/day	Rural	Currently married	Islam	Rajshahi	20-29	Higher Secondary & above	Not working/homemaker	<=7 hours	<=4 hours	Yes	Overweight/Obese	non-hypertensive	No	No	No
Poorest	Men	2433.7498	Weekly consumption	Weekly consumption	Never	>=150 Minutes/weeek	>= 5 ser/day	Rural	Currently married	Islam	Mymensingh	20-29	Secodary	Working	<=7 hours	<=4 hours	Yes	Normal	non-hypertensive	No	No	No
Poorer	Men	1673.9999	Weekly consumption	Weekly consumption	Weekly consumption	>=150 Minutes/weeek	<5 ser/day	Rural	Currently married	Islam	Rangpur	20-29	Higher Secondary & above	Working	>7hours	<=4 hours	No	Normal	non-hypertensive	No	No	No
Poorest	Men	9497.248	Never	Weekly consumption	Never	>=150 Minutes/weeek	<5 ser/day	Rural	Others(Never married,Separated, Divorced,Widowed)	Islam	Khulna	20-29	Primary	Working	<=7 hours	<=4 hours	No	Underweight	non-hypertensive	No	No	No
Richest	Men	233.10001	Never	Weekly consumption	Weekly consumption	<150 Minutes/weeek	<5 ser/day	Non-slum urban	Others(Never married,Separated, Divorced,Widowed)	Others(Hindu,Christian,Buddhist)	Dhaka	20-29	Higher Secondary & above	Not working/homemaker	<=7 hours	<=4 hours	No	Overweight/Obese	non-hypertensive	No	Yes	No
Richer	Men	9981.5615	Weekly consumption	Weekly consumption	Never	>=150 Minutes/weeek	<5 ser/day	Rural	Others(Never married,Separated, Divorced,Widowed)	Islam	Khulna	20-29	Primary	Not working/homemaker	<=7 hours	<=4 hours	No	Underweight	non-hypertensive	No	No	No
Poorer	Men	1148.125	Weekly consumption	Weekly consumption	Weekly consumption	>=150 Minutes/weeek	<5 ser/day	Rural	Others(Never married,Separated, Divorced,Widowed)	Islam	Mymensingh	20-29	Higher Secondary & above	Working	<=7 hours	<=4 hours	No	Normal	non-hypertensive	No	No	No
Richer	Men	2296.25	Never	Weekly consumption	Weekly consumption	>=150 Minutes/weeek	>= 5 ser/day	Rural	Others(Never married,Separated, Divorced,Widowed)	Islam	Mymensingh	20-29	Higher Secondary & above	Not working/homemaker	<=7 hours	<=4 hours	Yes	Normal	non-hypertensive	No	No	No
Poorest	Men	27.299999	Weekly consumption	Weekly consumption	Weekly consumption	>=150 Minutes/weeek	<5 ser/day	Slum	Others(Never married,Separated, Divorced,Widowed)	Islam	Rajshahi	20-29	Secodary	Working	<=7 hours	<=4 hours	No	Underweight	non-hypertensive	No	No	No
Middle	Men	318.65625	Weekly consumption	Weekly consumption	Weekly consumption	>=150 Minutes/weeek	<5 ser/day	Rural	Currently married	Others(Hindu,Christian,Buddhist)	Chattogram	20-29	Higher Secondary & above	Not working/homemaker	<=7 hours	<=4 hours	No	Overweight/Obese	non-hypertensive	No	No	No
Richer	Men	69729.875	Weekly consumption	Weekly consumption	Weekly consumption	<150 Minutes/weeek	<5 ser/day	Rural	Others(Never married,Separated, Divorced,Widowed)	Islam	Rajshahi	20-29	Higher Secondary & above	Working	<=7 hours	<=4 hours	No	Overweight/Obese	non-hypertensive	No	No	No
Poorer	Men	3752.9995	Weekly consumption	Weekly consumption	Never	>=150 Minutes/weeek	<5 ser/day	Rural	Others(Never married,Separated, Divorced,Widowed)	Islam	Rajshahi	20-29	No formal education	Working	<=7 hours	<=4 hours	No	Normal	non-hypertensive	No	No	No
Middle	Men	5492.812	Weekly consumption	Weekly consumption	Never	>=150 Minutes/weeek	>= 5 ser/day	Rural	Others(Never married,Separated, Divorced,Widowed)	Others(Hindu,Christian,Buddhist)	Khulna	20-29	Secodary	Working	<=7 hours	<=4 hours	Yes	Normal	non-hypertensive	No	No	No
Poorer	Men	10557.42	Weekly consumption	Weekly consumption	Weekly consumption	>=150 Minutes/weeek	<5 ser/day	Rural	Others(Never married,Separated, Divorced,Widowed)	Islam	Chattogram	20-29	Primary	Working	<=7 hours	<=4 hours	No	Overweight/Obese	non-hypertensive	No	No	No
Richest	Men	5150.8398	Weekly consumption	Weekly consumption	Weekly consumption	<150 Minutes/weeek	<5 ser/day	Rural	Others(Never married,Separated, Divorced,Widowed)	Islam	Barisal	20-29	Secodary	Working	>7hours	<=4 hours	Yes	Overweight/Obese	non-hypertensive	No	No	No
Richest	Men	1817.375	Weekly consumption	Weekly consumption	Weekly consumption	>=150 Minutes/weeek	<5 ser/day	Non-slum urban	Others(Never married,Separated, Divorced,Widowed)	Islam	Khulna	20-29	Higher Secondary & above	Working	>7hours	<=4 hours	No	Normal	hypertensive	No	No	No
Poorer	Men	3810.0557	Weekly consumption	Weekly consumption	Weekly consumption	>=150 Minutes/weeek	<5 ser/day	Rural	Others(Never married,Separated, Divorced,Widowed)	Islam	Dhaka	20-29	Higher Secondary & above	Not working/homemaker	<=7 hours	<=4 hours	No	Overweight/Obese	hypertensive	No	No	No
Poorer	Men	7905.6245	Never	Weekly consumption	Weekly consumption	>=150 Minutes/weeek	<5 ser/day	Rural	Others(Never married,Separated, Divorced,Widowed)	Islam	Rangpur	20-29	Secodary	Working	<=7 hours	<=4 hours	Yes	Normal	non-hypertensive	No	No	No
Poorest	Men	727.03119	Weekly consumption	Weekly consumption	Weekly consumption	>=150 Minutes/weeek	>= 5 ser/day	Rural	Currently married	Islam	Chattogram	20-29	No formal education	Working	<=7 hours	<=4 hours	Yes	Normal	non-hypertensive	No	No	No
Poorest	Men	1496.25	Weekly consumption	Weekly consumption	Weekly consumption	>=150 Minutes/weeek	>= 5 ser/day	Rural	Others(Never married,Separated, Divorced,Widowed)	Islam	Mymensingh	20-29	Primary	Working	<=7 hours	<=4 hours	No	Normal	hypertensive	No	No	No
Middle	Men	3752.9995	Weekly consumption	Weekly consumption	Never	>=150 Minutes/weeek	<5 ser/day	Rural	Others(Never married,Separated, Divorced,Widowed)	Islam	Rajshahi	20-29	No formal education	Working	<=7 hours	<=4 hours	No	Overweight/Obese	non-hypertensive	No	No	No
Poorer	Men	1973.8124	Weekly consumption	Weekly consumption	Weekly consumption	>=150 Minutes/weeek	<5 ser/day	Rural	Currently married	Islam	Chattogram	20-29	Secodary	Not working/homemaker	<=7 hours	<=4 hours	No	Normal	non-hypertensive	No	No	No
Poorest	Men	727.03119	Weekly consumption	Weekly consumption	Weekly consumption	>=150 Minutes/weeek	<5 ser/day	Rural	Currently married	Islam	Chattogram	20-29	Secodary	Not working/homemaker	<=7 hours	<=4 hours	Yes	Underweight	non-hypertensive	No	No	No
Richer	Men	318.65625	Weekly consumption	Weekly consumption	Never	>=150 Minutes/weeek	<5 ser/day	Rural	Currently married	Others(Hindu,Christian,Buddhist)	Chattogram	20-29	Secodary	Working	<=7 hours	<=4 hours	No	Overweight/Obese	non-hypertensive	No	No	No
Poorer	Men	5803.874	Never	Weekly consumption	Weekly consumption	>=150 Minutes/weeek	<5 ser/day	Rural	Currently married	Others(Hindu,Christian,Buddhist)	Khulna	20-29	No formal education	Working	<=7 hours	<=4 hours	No	Overweight/Obese	non-hypertensive	No	No	No
Richest	Men	2624.9998	Weekly consumption	Weekly consumption	Weekly consumption	<150 Minutes/weeek	<5 ser/day	Rural	Currently married	Islam	Rangpur	20-29	Higher Secondary & above	Not working/homemaker	>7hours	<=4 hours	No	Overweight/Obese	non-hypertensive	No	No	No
Poorer	Men	1001.2498	Never	Weekly consumption	Weekly consumption	<150 Minutes/weeek	<5 ser/day	Rural	Currently married	Islam	Mymensingh	20-29	Primary	Working	>7hours	<=4 hours	Yes	Normal	non-hypertensive	No	No	No
Middle	Men	18994.496	Never	Never	Weekly consumption	<150 Minutes/weeek	<5 ser/day	Rural	Others(Never married,Separated, Divorced,Widowed)	Islam	Khulna	20-29	Higher Secondary & above	Not working/homemaker	<=7 hours	<=4 hours	No	Normal	non-hypertensive	No	No	No
Richest	Men	1.4499999	Weekly consumption	Weekly consumption	Weekly consumption	>=150 Minutes/weeek	<5 ser/day	Slum	Others(Never married,Separated, Divorced,Widowed)	Islam	Sylhet	20-29	Secodary	Working	<=7 hours	<=4 hours	No	Normal	non-hypertensive	No	No	No
Poorer	Men	29299.721	Never	Never	Never	>=150 Minutes/weeek	<5 ser/day	Rural	Currently married	Islam	Rajshahi	20-29	Secodary	Working	<=7 hours	<=4 hours	No	Underweight	non-hypertensive	No	No	No
Richer	Men	7773.458	Weekly consumption	Weekly consumption	Weekly consumption	<150 Minutes/weeek	>= 5 ser/day	Non-slum urban	Others(Never married,Separated, Divorced,Widowed)	Islam	Chattogram	20-29	Higher Secondary & above	Not working/homemaker	>7hours	>4hours	No	Overweight/Obese	non-hypertensive	No	No	No
Poorest	Men	3752.9995	Weekly consumption	Never	Weekly consumption	>=150 Minutes/weeek	<5 ser/day	Rural	Others(Never married,Separated, Divorced,Widowed)	Islam	Rajshahi	20-29	Higher Secondary & above	Not working/homemaker	<=7 hours	<=4 hours	No	Overweight/Obese	hypertensive	No	No	No
Poorest	Men	12970.122	Weekly consumption	Weekly consumption	Never	<150 Minutes/weeek	<5 ser/day	Rural	Others(Never married,Separated, Divorced,Widowed)	Islam	Khulna	20-29	Secodary	Working	<=7 hours	<=4 hours	No	Normal	non-hypertensive	No	No	No
Poorest	Men	5492.812	Weekly consumption	Weekly consumption	Weekly consumption	>=150 Minutes/weeek	<5 ser/day	Rural	Others(Never married,Separated, Divorced,Widowed)	Others(Hindu,Christian,Buddhist)	Khulna	20-29	Higher Secondary & above	Working	>7hours	<=4 hours	No	Normal	non-hypertensive	No	No	No
Richer	Men	12935.998	Weekly consumption	Weekly consumption	Never	>=150 Minutes/weeek	<5 ser/day	Rural	Others(Never married,Separated, Divorced,Widowed)	Islam	Khulna	20-29	Higher Secondary & above	Working	>7hours	<=4 hours	No	Underweight	non-hypertensive	No	Yes	No
Poorest	Men	1973.8124	Never	Weekly consumption	Weekly consumption	>=150 Minutes/weeek	<5 ser/day	Rural	Others(Never married,Separated, Divorced,Widowed)	Islam	Chattogram	20-29	No formal education	Working	<=7 hours	<=4 hours	No	Normal	non-hypertensive	No	No	No
Poorest	Men	7340.6245	Weekly consumption	Weekly consumption	Weekly consumption	>=150 Minutes/weeek	<5 ser/day	Rural	Others(Never married,Separated, Divorced,Widowed)	Islam	Barisal	20-29	Secodary	Working	<=7 hours	<=4 hours	Yes	Normal	non-hypertensive	No	No	No
Poorest	Men	6012.5	Weekly consumption	Weekly consumption	Never	>=150 Minutes/weeek	<5 ser/day	Rural	Currently married	Islam	Mymensingh	20-29	Primary	Working	>7hours	<=4 hours	Yes	Normal	non-hypertensive	No	No	No
Poorest	Men	4792.4995	Never	Weekly consumption	Weekly consumption	>=150 Minutes/weeek	>= 5 ser/day	Rural	Currently married	Others(Hindu,Christian,Buddhist)	Barisal	20-29	Higher Secondary & above	Working	<=7 hours	<=4 hours	Yes	Normal	non-hypertensive	No	No	No
Richer	Men	18037.5	Weekly consumption	Weekly consumption	Weekly consumption	>=150 Minutes/weeek	<5 ser/day	Rural	Others(Never married,Separated, Divorced,Widowed)	Islam	Mymensingh	20-29	Higher Secondary & above	Not working/homemaker	<=7 hours	<=4 hours	No	Normal	non-hypertensive	No	No	No
Poorest	Men	6012.5	Weekly consumption	Weekly consumption	Weekly consumption	>=150 Minutes/weeek	<5 ser/day	Rural	Currently married	Islam	Mymensingh	20-29	Primary	Working	<=7 hours	<=4 hours	Yes	Normal	non-hypertensive	No	No	No
Richest	Men	1673.9999	Weekly consumption	Weekly consumption	Weekly consumption	>=150 Minutes/weeek	>= 5 ser/day	Rural	Others(Never married,Separated, Divorced,Widowed)	Islam	Rangpur	20-29	Higher Secondary & above	Not working/homemaker	<=7 hours	<=4 hours	No	Underweight	non-hypertensive	No	No	No
Middle	Men	12025	Weekly consumption	Weekly consumption	Weekly consumption	>=150 Minutes/weeek	>= 5 ser/day	Rural	Currently married	Islam	Mymensingh	20-29	Secodary	Working	<=7 hours	<=4 hours	Yes	Normal	non-hypertensive	No	No	No
Richest	Men	19963.123	Weekly consumption	Weekly consumption	Never	<150 Minutes/weeek	>= 5 ser/day	Rural	Others(Never married,Separated, Divorced,Widowed)	Islam	Khulna	20-29	Primary	Working	>7hours	<=4 hours	Yes	Normal	non-hypertensive	No	No	No
Poorest	Men	12025	Weekly consumption	Weekly consumption	Weekly consumption	>=150 Minutes/weeek	<5 ser/day	Rural	Currently married	Islam	Mymensingh	20-29	Primary	Working	>7hours	<=4 hours	Yes	Underweight	non-hypertensive	No	No	No
Poorest	Men	1876.4998	Never	Weekly consumption	Weekly consumption	>=150 Minutes/weeek	<5 ser/day	Rural	Currently married	Islam	Rajshahi	20-29	Primary	Working	<=7 hours	<=4 hours	Yes	Underweight	non-hypertensive	No	No	No
Poorer	Men	3241.4761	Weekly consumption	Weekly consumption	Never	>=150 Minutes/weeek	>= 5 ser/day	Rural	Others(Never married,Separated, Divorced,Widowed)	Islam	Chattogram	20-29	No formal education	Not working/homemaker	<=7 hours	<=4 hours	No	Normal	non-hypertensive	No	No	No
Richer	Men	1405.6875	Weekly consumption	Weekly consumption	Weekly consumption	>=150 Minutes/weeek	<5 ser/day	Rural	Others(Never married,Separated, Divorced,Widowed)	Others(Hindu,Christian,Buddhist)	Sylhet	20-29	Higher Secondary & above	Not working/homemaker	<=7 hours	<=4 hours	No	Overweight/Obese	non-hypertensive	No	No	No
Richest	Men	212.24998	Weekly consumption	Weekly consumption	Weekly consumption	>=150 Minutes/weeek	<5 ser/day	Non-slum urban	Others(Never married,Separated, Divorced,Widowed)	Others(Hindu,Christian,Buddhist)	Barisal	20-29	Higher Secondary & above	Not working/homemaker	<=7 hours	<=4 hours	No	Overweight/Obese	non-hypertensive	No	No	No
Middle	Men	6090.8188	Weekly consumption	Weekly consumption	Weekly consumption	>=150 Minutes/weeek	<5 ser/day	Rural	Currently married	Others(Hindu,Christian,Buddhist)	Chattogram	20-29	Secodary	Working	<=7 hours	<=4 hours	No	Underweight	non-hypertensive	No	No	No
Middle	Men	7188.7495	Never	Weekly consumption	Weekly consumption	>=150 Minutes/weeek	<5 ser/day	Rural	Others(Never married,Separated, Divorced,Widowed)	Others(Hindu,Christian,Buddhist)	Barisal	20-29	Higher Secondary & above	Working	<=7 hours	<=4 hours	No	Underweight	non-hypertensive	No	No	No
Richest	Men	4062.5	Never	Weekly consumption	Weekly consumption	>=150 Minutes/weeek	>= 5 ser/day	Rural	Currently married	Islam	Mymensingh	20-29	Secodary	Working	>7hours	<=4 hours	No	Underweight	non-hypertensive	No	No	No
Richer	Men	326.59998	Weekly consumption	Weekly consumption	Weekly consumption	<150 Minutes/weeek	<5 ser/day	Slum	Others(Never married,Separated, Divorced,Widowed)	Islam	Chattogram	20-29	Secodary	Working	<=7 hours	<=4 hours	No	Normal	non-hypertensive	No	No	No
Richer	Men	1568.5687	Never	Weekly consumption	Weekly consumption	<150 Minutes/weeek	>= 5 ser/day	Non-slum urban	Currently married	Islam	Dhaka	20-29	Higher Secondary & above	Working	>7hours	<=4 hours	No	Normal	non-hypertensive	No	No	No
Poorest	Men	9169.874	Weekly consumption	Weekly consumption	Weekly consumption	>=150 Minutes/weeek	<5 ser/day	Rural	Currently married	Islam	Rangpur	20-29	Secodary	Working	>7hours	<=4 hours	Yes	Normal	non-hypertensive	No	No	No
Poorest	Men	6397.9492	Never	Weekly consumption	Weekly consumption	>=150 Minutes/weeek	<5 ser/day	Rural	Others(Never married,Separated, Divorced,Widowed)	Islam	Dhaka	20-29	Primary	Working	<=7 hours	<=4 hours	No	Normal	hypertensive	No	No	No
Poorer	Men	18339.748	Weekly consumption	Weekly consumption	Weekly consumption	>=150 Minutes/weeek	<5 ser/day	Rural	Currently married	Others(Hindu,Christian,Buddhist)	Rangpur	20-29	Primary	Working	<=7 hours	<=4 hours	Yes	Underweight	non-hypertensive	No	No	No
Poorest	Men	9169.874	Never	Never	Weekly consumption	>=150 Minutes/weeek	<5 ser/day	Rural	Currently married	Others(Hindu,Christian,Buddhist)	Rangpur	20-29	No formal education	Working	<=7 hours	<=4 hours	Yes	Normal	non-hypertensive	No	No	No
Poorest	Men	9169.874	Weekly consumption	Never	Weekly consumption	>=150 Minutes/weeek	<5 ser/day	Rural	Currently married	Islam	Rangpur	20-29	Primary	Working	<=7 hours	<=4 hours	No	Normal	non-hypertensive	No	Yes	No
Richer	Men	979.60004	Weekly consumption	Weekly consumption	Never	<150 Minutes/weeek	>= 5 ser/day	Non-slum urban	Others(Never married,Separated, Divorced,Widowed)	Islam	Khulna	20-29	Higher Secondary & above	Not working/homemaker	>7hours	>4hours	No	Underweight	non-hypertensive	No	No	No
Middle	Men	8292.374	Weekly consumption	Never	Never	>=150 Minutes/weeek	<5 ser/day	Rural	Currently married	Islam	Rajshahi	20-29	Primary	Working	>7hours	<=4 hours	No	Underweight	non-hypertensive	No	No	No
Poorer	Men	10456.874	Never	Never	Weekly consumption	>=150 Minutes/weeek	<5 ser/day	Rural	Currently married	Islam	Rangpur	20-29	No formal education	Working	<=7 hours	<=4 hours	No	Overweight/Obese	non-hypertensive	No	No	No
Richest	Men	49.058819	Weekly consumption	Weekly consumption	Weekly consumption	>=150 Minutes/weeek	<5 ser/day	Non-slum urban	Currently married	Islam	Rajshahi	20-29	Higher Secondary & above	Working	<=7 hours	<=4 hours	No	Overweight/Obese	hypertensive	No	No	No
Richer	Men	31370.621	Weekly consumption	Weekly consumption	Weekly consumption	>=150 Minutes/weeek	<5 ser/day	Rural	Others(Never married,Separated, Divorced,Widowed)	Others(Hindu,Christian,Buddhist)	Rangpur	20-29	Primary	Working	<=7 hours	<=4 hours	No	Overweight/Obese	non-hypertensive	No	No	No
Middle	Men	2699.9998	Weekly consumption	Never	Weekly consumption	>=150 Minutes/weeek	>= 5 ser/day	Rural	Currently married	Islam	Barisal	20-29	Primary	Working	<=7 hours	<=4 hours	Yes	Normal	non-hypertensive	No	No	No
Middle	Men	8150.999	Never	Never	Weekly consumption	>=150 Minutes/weeek	<5 ser/day	Rural	Currently married	Islam	Rangpur	20-29	No formal education	Working	<=7 hours	<=4 hours	No	Normal	non-hypertensive	No	No	No
Poorer	Men	1405.6875	Weekly consumption	Weekly consumption	Weekly consumption	>=150 Minutes/weeek	<5 ser/day	Rural	Currently married	Others(Hindu,Christian,Buddhist)	Sylhet	20-29	Secodary	Working	<=7 hours	<=4 hours	Yes	Normal	non-hypertensive	No	No	No
Middle	Men	3473.4373	Never	Never	Weekly consumption	>=150 Minutes/weeek	>= 5 ser/day	Rural	Others(Never married,Separated, Divorced,Widowed)	Islam	Mymensingh	20-29	Higher Secondary & above	Working	>7hours	<=4 hours	No	Overweight/Obese	non-hypertensive	No	No	No
Poorest	Men	69.649994	Weekly consumption	Weekly consumption	Weekly consumption	>=150 Minutes/weeek	<5 ser/day	Slum	Others(Never married,Separated, Divorced,Widowed)	Others(Hindu,Christian,Buddhist)	Barisal	20-29	Primary	Working	<=7 hours	<=4 hours	Yes	Overweight/Obese	non-hypertensive	No	No	No
Richest	Men	6467.999	Weekly consumption	Weekly consumption	Weekly consumption	<150 Minutes/weeek	<5 ser/day	Rural	Others(Never married,Separated, Divorced,Widowed)	Islam	Khulna	20-29	Higher Secondary & above	Not working/homemaker	<=7 hours	<=4 hours	Yes	Overweight/Obese	non-hypertensive	No	No	No
Richest	Men	1795.4999	Weekly consumption	Weekly consumption	Weekly consumption	>=150 Minutes/weeek	<5 ser/day	Rural	Currently married	Islam	Rangpur	20-29	Higher Secondary & above	Working	>7hours	<=4 hours	No	Overweight/Obese	non-hypertensive	Yes	No	No
Richest	Men	2.8999999	Weekly consumption	Weekly consumption	Weekly consumption	>=150 Minutes/weeek	<5 ser/day	Slum	Others(Never married,Separated, Divorced,Widowed)	Islam	Sylhet	20-29	Primary	Working	>7hours	<=4 hours	Yes	Normal	non-hypertensive	No	No	No
Middle	Men	2160.9844	Weekly consumption	Weekly consumption	Weekly consumption	>=150 Minutes/weeek	<5 ser/day	Rural	Others(Never married,Separated, Divorced,Widowed)	Islam	Chattogram	20-29	Secodary	Working	<=7 hours	<=4 hours	No	Normal	non-hypertensive	No	No	No
Middle	Men	34.824997	Never	Weekly consumption	Weekly consumption	>=150 Minutes/weeek	<5 ser/day	Slum	Currently married	Islam	Barisal	20-29	Primary	Working	<=7 hours	<=4 hours	No	Normal	non-hypertensive	No	No	No
Richer	Men	3473.4373	Never	Weekly consumption	Weekly consumption	>=150 Minutes/weeek	<5 ser/day	Rural	Others(Never married,Separated, Divorced,Widowed)	Islam	Mymensingh	20-29	Primary	Working	>7hours	<=4 hours	No	Normal	non-hypertensive	No	No	No
Poorer	Men	41.5	Weekly consumption	Weekly consumption	Weekly consumption	>=150 Minutes/weeek	<5 ser/day	Slum	Currently married	Islam	Rangpur	20-29	Higher Secondary & above	Working	>7hours	<=4 hours	Yes	Overweight/Obese	non-hypertensive	No	No	No
Richest	Men	61.799995	Never	Weekly consumption	Weekly consumption	>=150 Minutes/weeek	<5 ser/day	Slum	Currently married	Islam	Mymensingh	20-29	Primary	Working	>7hours	>4hours	Yes	Overweight/Obese	non-hypertensive	No	No	No
Poorest	Men	13945.976	Never	Weekly consumption	Weekly consumption	<150 Minutes/weeek	<5 ser/day	Rural	Currently married	Islam	Rajshahi	20-29	Primary	Working	<=7 hours	<=4 hours	Yes	Normal	non-hypertensive	No	No	No
Poorest	Men	13945.976	Weekly consumption	Weekly consumption	Weekly consumption	<150 Minutes/weeek	<5 ser/day	Rural	Currently married	Islam	Rajshahi	20-29	Primary	Working	<=7 hours	<=4 hours	No	Underweight	non-hypertensive	No	No	No
Middle	Men	4323.3745	Never	Weekly consumption	Never	>=150 Minutes/weeek	<5 ser/day	Rural	Others(Never married,Separated, Divorced,Widowed)	Islam	Khulna	20-29	Primary	Working	<=7 hours	<=4 hours	No	Normal	non-hypertensive	No	No	No
Richer	Men	54.599998	Weekly consumption	Weekly consumption	Weekly consumption	>=150 Minutes/weeek	<5 ser/day	Slum	Currently married	Islam	Rajshahi	20-29	Primary	Working	<=7 hours	<=4 hours	No	Normal	hypertensive	No	No	No
Poorer	Men	9766.5732	Weekly consumption	Weekly consumption	Weekly consumption	>=150 Minutes/weeek	>= 5 ser/day	Rural	Currently married	Islam	Rajshahi	20-29	Primary	Working	<=7 hours	<=4 hours	No	Normal	non-hypertensive	No	No	No
Poorest	Men	27253.797	Never	Weekly consumption	Weekly consumption	>=150 Minutes/weeek	<5 ser/day	Rural	Currently married	Islam	Rajshahi	20-29	No formal education	Working	<=7 hours	<=4 hours	Yes	Underweight	non-hypertensive	No	No	No
Poorest	Men	9766.5732	Never	Weekly consumption	Weekly consumption	>=150 Minutes/weeek	<5 ser/day	Rural	Currently married	Islam	Rajshahi	20-29	Primary	Working	<=7 hours	<=4 hours	No	Normal	non-hypertensive	No	No	No
Poorer	Men	6798.7495	Weekly consumption	Weekly consumption	Weekly consumption	<150 Minutes/weeek	<5 ser/day	Rural	Currently married	Islam	Khulna	20-29	Secodary	Not working/homemaker	<=7 hours	<=4 hours	Yes	Normal	non-hypertensive	No	No	No
Poorest	Men	3473.4373	Never	Weekly consumption	Weekly consumption	>=150 Minutes/weeek	<5 ser/day	Rural	Currently married	Islam	Mymensingh	20-29	Secodary	Working	<=7 hours	<=4 hours	Yes	Normal	non-hypertensive	No	No	No
Richest	Men	238.95001	Weekly consumption	Weekly consumption	Weekly consumption	>=150 Minutes/weeek	<5 ser/day	Non-slum urban	Others(Never married,Separated, Divorced,Widowed)	Islam	Sylhet	20-29	Higher Secondary & above	Not working/homemaker	<=7 hours	<=4 hours	No	Overweight/Obese	hypertensive	No	No	No
Poorer	Men	27.299999	Never	Never	Weekly consumption	>=150 Minutes/weeek	>= 5 ser/day	Slum	Currently married	Islam	Rajshahi	20-29	Primary	Working	<=7 hours	<=4 hours	Yes	Overweight/Obese	non-hypertensive	No	No	No
Richer	Men	667.63123	Weekly consumption	Weekly consumption	Weekly consumption	>=150 Minutes/weeek	<5 ser/day	Rural	Currently married	Islam	Sylhet	20-29	Secodary	Working	<=7 hours	<=4 hours	Yes	Normal	non-hypertensive	No	No	No
Middle	Men	3670.3123	Weekly consumption	Weekly consumption	Weekly consumption	<150 Minutes/weeek	<5 ser/day	Rural	Currently married	Islam	Barisal	20-29	Secodary	Working	>7hours	<=4 hours	Yes	Normal	non-hypertensive	No	No	No
Poorer	Men	3278.6758	Weekly consumption	Never	Weekly consumption	<150 Minutes/weeek	>= 5 ser/day	Rural	Currently married	Islam	Dhaka	20-29	Higher Secondary & above	Working	>7hours	>4hours	No	Overweight/Obese	non-hypertensive	No	No	No
Middle	Men	1716.9468	Weekly consumption	Weekly consumption	Weekly consumption	>=150 Minutes/weeek	>= 5 ser/day	Rural	Currently married	Islam	Barisal	20-29	Secodary	Working	<=7 hours	<=4 hours	No	Underweight	non-hypertensive	No	No	No
Middle	Men	2624.9998	Weekly consumption	Weekly consumption	Weekly consumption	>=150 Minutes/weeek	<5 ser/day	Rural	Others(Never married,Separated, Divorced,Widowed)	Islam	Rangpur	20-29	Higher Secondary & above	Not working/homemaker	<=7 hours	<=4 hours	No	Normal	non-hypertensive	No	No	No
Richest	Men	1639.3379	Never	Weekly consumption	Weekly consumption	>=150 Minutes/weeek	<5 ser/day	Rural	Others(Never married,Separated, Divorced,Widowed)	Islam	Dhaka	20-29	Secodary	Working	<=7 hours	<=4 hours	Yes	Normal	non-hypertensive	No	No	No
Poorest	Men	2624.9998	Never	Weekly consumption	Weekly consumption	>=150 Minutes/weeek	<5 ser/day	Rural	Currently married	Islam	Rangpur	20-29	Primary	Working	<=7 hours	<=4 hours	No	Normal	non-hypertensive	No	No	No
Middle	Men	2002.4996	Weekly consumption	Weekly consumption	Never	>=150 Minutes/weeek	<5 ser/day	Rural	Currently married	Islam	Mymensingh	20-29	Primary	Working	<=7 hours	<=4 hours	Yes	Normal	non-hypertensive	No	No	No
Richer	Men	470.39999	Weekly consumption	Weekly consumption	Weekly consumption	>=150 Minutes/weeek	<5 ser/day	Slum	Others(Never married,Separated, Divorced,Widowed)	Islam	Dhaka	20-29	No formal education	Working	<=7 hours	<=4 hours	No	Underweight	non-hypertensive	No	No	No
Richer	Men	470.39999	Never	Weekly consumption	Weekly consumption	>=150 Minutes/weeek	<5 ser/day	Slum	Currently married	Islam	Dhaka	20-29	Primary	Working	<=7 hours	<=4 hours	Yes	Normal	non-hypertensive	No	No	No
Richer	Men	1254.2999	Weekly consumption	Never	Weekly consumption	<150 Minutes/weeek	<5 ser/day	Non-slum urban	Currently married	Islam	Dhaka	20-29	Primary	Working	<=7 hours	<=4 hours	No	Normal	non-hypertensive	No	No	No
Richest	Men	1254.2999	Weekly consumption	Weekly consumption	Weekly consumption	>=150 Minutes/weeek	<5 ser/day	Non-slum urban	Currently married	Islam	Dhaka	20-29	Secodary	Working	<=7 hours	<=4 hours	Yes	Normal	non-hypertensive	No	No	No
Richer	Men	441.60001	Weekly consumption	Weekly consumption	Weekly consumption	>=150 Minutes/weeek	<5 ser/day	Slum	Others(Never married,Separated, Divorced,Widowed)	Islam	Dhaka	20-29	Primary	Working	<=7 hours	<=4 hours	No	Overweight/Obese	non-hypertensive	No	No	No
Middle	Men	2591.1528	Weekly consumption	Weekly consumption	Weekly consumption	<150 Minutes/weeek	>= 5 ser/day	Non-slum urban	Currently married	Islam	Chattogram	20-29	Primary	Working	>7hours	>4hours	Yes	Underweight	non-hypertensive	No	No	No
Richer	Men	441.60001	Weekly consumption	Weekly consumption	Weekly consumption	>=150 Minutes/weeek	<5 ser/day	Slum	Currently married	Islam	Dhaka	20-29	No formal education	Working	<=7 hours	<=4 hours	Yes	Normal	non-hypertensive	No	No	No
Richer	Men	5182.3057	Weekly consumption	Weekly consumption	Weekly consumption	<150 Minutes/weeek	>= 5 ser/day	Non-slum urban	Others(Never married,Separated, Divorced,Widowed)	Islam	Chattogram	20-29	Secodary	Working	>7hours	>4hours	Yes	Normal	non-hypertensive	No	No	No
Poorest	Men	1673.9999	Weekly consumption	Never	Weekly consumption	>=150 Minutes/weeek	<5 ser/day	Rural	Currently married	Islam	Rangpur	20-29	Secodary	Working	<=7 hours	<=4 hours	Yes	Underweight	non-hypertensive	No	No	No
Richest	Men	470.39999	Never	Never	Weekly consumption	>=150 Minutes/weeek	<5 ser/day	Slum	Others(Never married,Separated, Divorced,Widowed)	Islam	Dhaka	20-29	Primary	Working	<=7 hours	<=4 hours	Yes	Normal	non-hypertensive	No	No	No
Richest	Men	489.80002	Weekly consumption	Weekly consumption	Weekly consumption	<150 Minutes/weeek	>= 5 ser/day	Non-slum urban	Others(Never married,Separated, Divorced,Widowed)	Others(Hindu,Christian,Buddhist)	Khulna	20-29	Higher Secondary & above	Not working/homemaker	>7hours	>4hours	No	Normal	non-hypertensive	No	No	No
Richer	Men	1666.7435	Weekly consumption	Weekly consumption	Weekly consumption	>=150 Minutes/weeek	<5 ser/day	Rural	Currently married	Islam	Barisal	20-29	Secodary	Working	<=7 hours	<=4 hours	No	Normal	non-hypertensive	No	No	No
Richer	Men	470.39999	Weekly consumption	Weekly consumption	Weekly consumption	>=150 Minutes/weeek	<5 ser/day	Slum	Others(Never married,Separated, Divorced,Widowed)	Islam	Dhaka	20-29	Primary	Working	<=7 hours	<=4 hours	No	Normal	non-hypertensive	No	No	No
Middle	Men	1673.9999	Weekly consumption	Weekly consumption	Never	>=150 Minutes/weeek	>= 5 ser/day	Rural	Currently married	Islam	Rangpur	20-29	Primary	Working	<=7 hours	<=4 hours	Yes	Underweight	non-hypertensive	No	No	No
Middle	Men	1568.5687	Weekly consumption	Weekly consumption	Weekly consumption	<150 Minutes/weeek	<5 ser/day	Non-slum urban	Others(Never married,Separated, Divorced,Widowed)	Islam	Dhaka	20-29	No formal education	Working	>7hours	<=4 hours	Yes	Overweight/Obese	non-hypertensive	No	No	No
Richer	Men	1568.5687	Weekly consumption	Never	Never	<150 Minutes/weeek	<5 ser/day	Non-slum urban	Currently married	Islam	Dhaka	20-29	Primary	Working	<=7 hours	<=4 hours	No	Normal	non-hypertensive	No	No	No
Poorest	Men	2002.8936	Weekly consumption	Weekly consumption	Weekly consumption	>=150 Minutes/weeek	<5 ser/day	Rural	Others(Never married,Separated, Divorced,Widowed)	Islam	Sylhet	20-29	No formal education	Working	<=7 hours	<=4 hours	No	Underweight	non-hypertensive	No	No	No
Poorest	Men	4323.3745	Weekly consumption	Weekly consumption	Never	>=150 Minutes/weeek	>= 5 ser/day	Rural	Currently married	Islam	Khulna	20-29	Primary	Working	<=7 hours	<=4 hours	No	Normal	non-hypertensive	No	No	No
Richest	Men	1568.5687	Weekly consumption	Weekly consumption	Weekly consumption	>=150 Minutes/weeek	<5 ser/day	Non-slum urban	Currently married	Islam	Dhaka	20-29	Secodary	Working	>7hours	<=4 hours	No	Overweight/Obese	non-hypertensive	No	No	No
Richer	Men	1795.4999	Never	Weekly consumption	Weekly consumption	>=150 Minutes/weeek	<5 ser/day	Rural	Currently married	Islam	Rangpur	20-29	Primary	Working	>7hours	<=4 hours	Yes	Underweight	non-hypertensive	No	No	No
Poorest	Men	3138.5251	Never	Weekly consumption	Weekly consumption	>=150 Minutes/weeek	<5 ser/day	Rural	Currently married	Islam	Sylhet	20-29	Primary	Working	<=7 hours	<=4 hours	No	Normal	hypertensive	No	No	No
Middle	Men	1795.4999	Never	Weekly consumption	Weekly consumption	>=150 Minutes/weeek	<5 ser/day	Rural	Others(Never married,Separated, Divorced,Widowed)	Islam	Rangpur	20-29	No formal education	Working	<=7 hours	<=4 hours	No	Underweight	non-hypertensive	No	No	No
Middle	Men	5386.4995	Weekly consumption	Weekly consumption	Weekly consumption	>=150 Minutes/weeek	<5 ser/day	Rural	Currently married	Islam	Rangpur	20-29	Secodary	Working	<=7 hours	<=4 hours	Yes	Normal	non-hypertensive	No	No	No
Poorest	Men	1045.6874	Weekly consumption	Weekly consumption	Weekly consumption	>=150 Minutes/weeek	<5 ser/day	Rural	Currently married	Islam	Sylhet	20-29	Primary	Working	<=7 hours	<=4 hours	Yes	Underweight	non-hypertensive	No	No	No
Richest	Men	3138.5251	Never	Weekly consumption	Weekly consumption	>=150 Minutes/weeek	<5 ser/day	Rural	Currently married	Islam	Sylhet	20-29	Secodary	Working	<=7 hours	<=4 hours	No	Overweight/Obese	non-hypertensive	No	No	No
Middle	Men	1096.8749	Weekly consumption	Weekly consumption	Weekly consumption	>=150 Minutes/weeek	<5 ser/day	Rural	Currently married	Islam	Dhaka	20-29	Primary	Working	<=7 hours	<=4 hours	No	Normal	non-hypertensive	No	No	No
Poorer	Men	21384.998	Weekly consumption	Weekly consumption	Never	>=150 Minutes/weeek	<5 ser/day	Rural	Others(Never married,Separated, Divorced,Widowed)	Islam	Rangpur	20-29	Secodary	Working	<=7 hours	<=4 hours	No	Overweight/Obese	non-hypertensive	No	No	No
Poorest	Men	163.29999	Never	Weekly consumption	Weekly consumption	>=150 Minutes/weeek	<5 ser/day	Slum	Currently married	Islam	Chattogram	20-29	Secodary	Working	<=7 hours	<=4 hours	Yes	Normal	non-hypertensive	No	No	No
Middle	Men	163.29999	Never	Never	Weekly consumption	>=150 Minutes/weeek	<5 ser/day	Slum	Currently married	Islam	Chattogram	20-29	Primary	Working	<=7 hours	<=4 hours	Yes	Normal	non-hypertensive	No	No	No
Richest	Men	98.117638	Weekly consumption	Weekly consumption	Weekly consumption	>=150 Minutes/weeek	<5 ser/day	Non-slum urban	Others(Never married,Separated, Divorced,Widowed)	Islam	Rajshahi	20-29	Higher Secondary & above	Not working/homemaker	<=7 hours	<=4 hours	No	Normal	non-hypertensive	No	No	No
Richer	Men	2433.7498	Never	Weekly consumption	Never	>=150 Minutes/weeek	>= 5 ser/day	Rural	Others(Never married,Separated, Divorced,Widowed)	Islam	Mymensingh	20-29	Higher Secondary & above	Not working/homemaker	<=7 hours	<=4 hours	No	Normal	non-hypertensive	No	No	No
Richest	Men	18339.748	Weekly consumption	Weekly consumption	Weekly consumption	<150 Minutes/weeek	<5 ser/day	Rural	Others(Never married,Separated, Divorced,Widowed)	Islam	Rangpur	20-29	Higher Secondary & above	Not working/homemaker	>7hours	<=4 hours	Yes	Normal	non-hypertensive	No	No	No
Richer	Men	20396.248	Weekly consumption	Never	Never	>=150 Minutes/weeek	>= 5 ser/day	Rural	Others(Never married,Separated, Divorced,Widowed)	Islam	Khulna	20-29	Higher Secondary & above	Working	<=7 hours	<=4 hours	Yes	Overweight/Obese	hypertensive	No	No	No
Poorer	Men	18272.457	Weekly consumption	Weekly consumption	Weekly consumption	>=150 Minutes/weeek	<5 ser/day	Rural	Others(Never married,Separated, Divorced,Widowed)	Others(Hindu,Christian,Buddhist)	Chattogram	20-29	Primary	Working	<=7 hours	<=4 hours	No	Overweight/Obese	non-hypertensive	No	No	No
Richest	Men	3203.9998	Weekly consumption	Weekly consumption	Never	<150 Minutes/weeek	<5 ser/day	Rural	Others(Never married,Separated, Divorced,Widowed)	Islam	Rajshahi	20-29	Higher Secondary & above	Not working/homemaker	>7hours	<=4 hours	No	Overweight/Obese	non-hypertensive	No	No	No
Poorest	Men	9497.248	Weekly consumption	Weekly consumption	Weekly consumption	>=150 Minutes/weeek	<5 ser/day	Rural	Currently married	Islam	Khulna	20-29	Secodary	Working	<=7 hours	<=4 hours	No	Normal	non-hypertensive	No	No	No
Richest	Men	2389.4998	Weekly consumption	Weekly consumption	Weekly consumption	>=150 Minutes/weeek	<5 ser/day	Rural	Currently married	Others(Hindu,Christian,Buddhist)	Rajshahi	20-29	Secodary	Working	<=7 hours	<=4 hours	No	Overweight/Obese	hypertensive	No	No	No
Richest	Men	908.6875	Weekly consumption	Weekly consumption	Weekly consumption	>=150 Minutes/weeek	>= 5 ser/day	Non-slum urban	Others(Never married,Separated, Divorced,Widowed)	Islam	Khulna	20-29	Higher Secondary & above	Working	>7hours	<=4 hours	Yes	Overweight/Obese	non-hypertensive	No	No	No
Richest	Men	1601.9999	Weekly consumption	Weekly consumption	Weekly consumption	>=150 Minutes/weeek	<5 ser/day	Rural	Currently married	Islam	Rajshahi	20-29	Secodary	Working	<=7 hours	<=4 hours	No	Overweight/Obese	non-hypertensive	No	No	No
Poorer	Men	19050.277	Weekly consumption	Weekly consumption	Weekly consumption	>=150 Minutes/weeek	<5 ser/day	Rural	Currently married	Islam	Dhaka	20-29	Primary	Working	<=7 hours	<=4 hours	Yes	Underweight	non-hypertensive	No	No	No
Poorest	Men	7620.1113	Weekly consumption	Never	Never	>=150 Minutes/weeek	<5 ser/day	Rural	Currently married	Others(Hindu,Christian,Buddhist)	Dhaka	20-29	Primary	Working	<=7 hours	<=4 hours	No	Underweight	non-hypertensive	No	No	No
Poorest	Men	2296.25	Weekly consumption	Weekly consumption	Weekly consumption	<150 Minutes/weeek	<5 ser/day	Rural	Others(Never married,Separated, Divorced,Widowed)	Islam	Mymensingh	20-29	Higher Secondary & above	Not working/homemaker	<=7 hours	<=4 hours	No	Normal	non-hypertensive	No	No	No
Richest	Men	489.80002	Weekly consumption	Weekly consumption	Weekly consumption	<150 Minutes/weeek	>= 5 ser/day	Non-slum urban	Others(Never married,Separated, Divorced,Widowed)	Islam	Khulna	20-29	Higher Secondary & above	Not working/homemaker	>7hours	>4hours	No	Overweight/Obese	non-hypertensive	No	No	No
Richest	Men	27509.623	Never	Weekly consumption	Weekly consumption	>=150 Minutes/weeek	<5 ser/day	Rural	Others(Never married,Separated, Divorced,Widowed)	Islam	Rangpur	20-29	Higher Secondary & above	Not working/homemaker	<=7 hours	<=4 hours	No	Underweight	non-hypertensive	No	No	No
Poorest	Men	27.299999	Weekly consumption	Weekly consumption	Never	<150 Minutes/weeek	<5 ser/day	Slum	Currently married	Islam	Rajshahi	20-29	No formal education	Working	<=7 hours	<=4 hours	Yes	Underweight	non-hypertensive	No	No	No
Richest	Men	6090.8188	Weekly consumption	Weekly consumption	Weekly consumption	>=150 Minutes/weeek	>= 5 ser/day	Rural	Others(Never married,Separated, Divorced,Widowed)	Others(Hindu,Christian,Buddhist)	Chattogram	20-29	Primary	Working	<=7 hours	<=4 hours	Yes	Overweight/Obese	hypertensive	No	No	No
Middle	Men	1254.2999	Weekly consumption	Weekly consumption	Weekly consumption	>=150 Minutes/weeek	<5 ser/day	Non-slum urban	Currently married	Islam	Dhaka	20-29	No formal education	Working	<=7 hours	<=4 hours	Yes	Normal	non-hypertensive	No	No	No
Richer	Men	80.025002	Never	Never	Weekly consumption	>=150 Minutes/weeek	<5 ser/day	Non-slum urban	Others(Never married,Separated, Divorced,Widowed)	Islam	Rangpur	20-29	Higher Secondary & above	Not working/homemaker	>7hours	<=4 hours	No	Normal	non-hypertensive	No	No	No
Poorer	Men	31	Weekly consumption	Weekly consumption	Weekly consumption	<150 Minutes/weeek	>= 5 ser/day	Slum	Currently married	Islam	Khulna	20-29	No formal education	Working	>7hours	>4hours	Yes	Normal	non-hypertensive	No	No	No
Middle	Men	1148.125	Weekly consumption	Never	Weekly consumption	>=150 Minutes/weeek	<5 ser/day	Rural	Currently married	Islam	Mymensingh	20-29	Primary	Working	>7hours	<=4 hours	Yes	Underweight	non-hypertensive	No	No	No
Poorer	Men	1001.2498	Never	Never	Never	>=150 Minutes/weeek	<5 ser/day	Rural	Currently married	Islam	Mymensingh	20-29	Primary	Working	>7hours	<=4 hours	Yes	Normal	non-hypertensive	No	No	No
Poorest	Men	727.03119	Weekly consumption	Weekly consumption	Weekly consumption	>=150 Minutes/weeek	<5 ser/day	Rural	Currently married	Islam	Chattogram	20-29	Primary	Working	<=7 hours	<=4 hours	No	Underweight	non-hypertensive	No	No	No
Poorer	Men	727.03119	Weekly consumption	Weekly consumption	Weekly consumption	>=150 Minutes/weeek	<5 ser/day	Rural	Currently married	Islam	Chattogram	20-29	Secodary	Working	<=7 hours	<=4 hours	Yes	Overweight/Obese	non-hypertensive	No	No	No
Middle	Men	1876.4998	Weekly consumption	Never	Weekly consumption	>=150 Minutes/weeek	<5 ser/day	Rural	Currently married	Islam	Rajshahi	20-29	Primary	Working	<=7 hours	<=4 hours	Yes	Underweight	non-hypertensive	No	No	No
Richer	Men	5837.3994	Weekly consumption	Never	Weekly consumption	<150 Minutes/weeek	>= 5 ser/day	Non-slum urban	Others(Never married,Separated, Divorced,Widowed)	Islam	Chattogram	20-29	Secodary	Not working/homemaker	>7hours	>4hours	No	Normal	non-hypertensive	No	No	No
Poorer	Men	727.03119	Weekly consumption	Weekly consumption	Weekly consumption	>=150 Minutes/weeek	>= 5 ser/day	Rural	Currently married	Islam	Chattogram	20-29	Secodary	Working	<=7 hours	<=4 hours	No	Normal	non-hypertensive	No	No	No
Poorest	Men	727.03119	Never	Weekly consumption	Never	>=150 Minutes/weeek	<5 ser/day	Rural	Currently married	Islam	Chattogram	20-29	Secodary	Working	<=7 hours	<=4 hours	No	Overweight/Obese	non-hypertensive	No	No	No
Poorest	Men	727.03119	Never	Weekly consumption	Weekly consumption	>=150 Minutes/weeek	<5 ser/day	Rural	Currently married	Islam	Chattogram	20-29	Primary	Working	<=7 hours	<=4 hours	Yes	Underweight	non-hypertensive	No	No	No
Richer	Men	1496.25	Never	Never	Never	>=150 Minutes/weeek	>= 5 ser/day	Rural	Others(Never married,Separated, Divorced,Widowed)	Islam	Mymensingh	20-29	Higher Secondary & above	Not working/homemaker	<=7 hours	<=4 hours	No	Overweight/Obese	non-hypertensive	No	No	No
Poorest	Men	1496.25	Never	Never	Weekly consumption	>=150 Minutes/weeek	<5 ser/day	Rural	Others(Never married,Separated, Divorced,Widowed)	Islam	Mymensingh	20-29	Higher Secondary & above	Working	<=7 hours	<=4 hours	No	Normal	non-hypertensive	No	No	No
Richest	Men	470.39999	Weekly consumption	Weekly consumption	Weekly consumption	>=150 Minutes/weeek	<5 ser/day	Slum	Currently married	Islam	Dhaka	20-29	Primary	Working	<=7 hours	<=4 hours	Yes	Overweight/Obese	non-hypertensive	No	No	No
Richer	Men	3810.0557	Weekly consumption	Weekly consumption	Weekly consumption	>=150 Minutes/weeek	<5 ser/day	Rural	Others(Never married,Separated, Divorced,Widowed)	Islam	Dhaka	20-29	Higher Secondary & above	Not working/homemaker	<=7 hours	<=4 hours	No	Normal	non-hypertensive	No	No	No
Poorer	Men	1001.2498	Never	Weekly consumption	Weekly consumption	>=150 Minutes/weeek	>= 5 ser/day	Rural	Currently married	Islam	Mymensingh	20-29	No formal education	Working	<=7 hours	<=4 hours	Yes	Underweight	non-hypertensive	No	No	Yes
Richer	Men	116.55	Weekly consumption	Never	Never	<150 Minutes/weeek	<5 ser/day	Non-slum urban	Others(Never married,Separated, Divorced,Widowed)	Others(Hindu,Christian,Buddhist)	Dhaka	20-29	Higher Secondary & above	Not working/homemaker	<=7 hours	<=4 hours	No	Overweight/Obese	non-hypertensive	No	No	No
Middle	Men	7188.7495	Never	Weekly consumption	Weekly consumption	<150 Minutes/weeek	>= 5 ser/day	Rural	Others(Never married,Separated, Divorced,Widowed)	Others(Hindu,Christian,Buddhist)	Barisal	20-29	Higher Secondary & above	Not working/homemaker	>7hours	<=4 hours	No	Normal	non-hypertensive	No	No	No
Poorest	Men	9169.874	Never	Never	Weekly consumption	>=150 Minutes/weeek	<5 ser/day	Rural	Others(Never married,Separated, Divorced,Widowed)	Islam	Rangpur	20-29	Secodary	Working	<=7 hours	<=4 hours	No	Normal	non-hypertensive	No	No	No
Poorer	Men	10692.499	Weekly consumption	Weekly consumption	Weekly consumption	>=150 Minutes/weeek	<5 ser/day	Rural	Currently married	Islam	Rangpur	20-29	Primary	Working	<=7 hours	<=4 hours	Yes	Normal	non-hypertensive	No	No	No
Poorer	Men	11315.388	Weekly consumption	Weekly consumption	Weekly consumption	>=150 Minutes/weeek	>= 5 ser/day	Rural	Others(Never married,Separated, Divorced,Widowed)	Islam	Chattogram	20-29	Secodary	Working	<=7 hours	<=4 hours	No	Overweight/Obese	hypertensive	No	No	No
Middle	Men	21384.998	Weekly consumption	Never	Weekly consumption	>=150 Minutes/weeek	<5 ser/day	Rural	Currently married	Others(Hindu,Christian,Buddhist)	Rangpur	20-29	Primary	Working	<=7 hours	<=4 hours	No	Overweight/Obese	non-hypertensive	No	No	No
Poorer	Men	2699.9998	Weekly consumption	Weekly consumption	Weekly consumption	>=150 Minutes/weeek	<5 ser/day	Rural	Others(Never married,Separated, Divorced,Widowed)	Islam	Barisal	20-29	Higher Secondary & above	Not working/homemaker	<=7 hours	<=4 hours	No	Normal	non-hypertensive	No	No	No
Poorest	Men	4792.4995	Never	Weekly consumption	Weekly consumption	>=150 Minutes/weeek	<5 ser/day	Rural	Others(Never married,Separated, Divorced,Widowed)	Others(Hindu,Christian,Buddhist)	Barisal	20-29	Primary	Working	<=7 hours	<=4 hours	Yes	Normal	non-hypertensive	No	No	No
Poorer	Men	6012.5	Weekly consumption	Never	Weekly consumption	>=150 Minutes/weeek	<5 ser/day	Rural	Currently married	Islam	Mymensingh	20-29	No formal education	Working	>7hours	<=4 hours	No	Normal	non-hypertensive	No	No	No
Richest	Men	6467.999	Weekly consumption	Weekly consumption	Weekly consumption	>=150 Minutes/weeek	>= 5 ser/day	Rural	Currently married	Islam	Khulna	20-29	Primary	Working	<=7 hours	<=4 hours	Yes	Normal	non-hypertensive	No	No	No
Richest	Men	19963.123	Never	Weekly consumption	Weekly consumption	>=150 Minutes/weeek	<5 ser/day	Rural	Others(Never married,Separated, Divorced,Widowed)	Islam	Khulna	20-29	Higher Secondary & above	Not working/homemaker	<=7 hours	<=4 hours	No	Overweight/Obese	non-hypertensive	No	No	No
Middle	Men	6012.5	Never	Weekly consumption	Weekly consumption	>=150 Minutes/weeek	>= 5 ser/day	Rural	Currently married	Islam	Mymensingh	20-29	Primary	Working	<=7 hours	<=4 hours	Yes	Underweight	non-hypertensive	No	No	No
Richer	Men	6012.5	Never	Weekly consumption	Weekly consumption	>=150 Minutes/weeek	<5 ser/day	Rural	Currently married	Islam	Mymensingh	20-29	No formal education	Working	>7hours	<=4 hours	Yes	Normal	non-hypertensive	No	No	No
Richest	Men	5278.71	Weekly consumption	Weekly consumption	Weekly consumption	>=150 Minutes/weeek	<5 ser/day	Rural	Others(Never married,Separated, Divorced,Widowed)	Islam	Chattogram	20-29	Higher Secondary & above	Working	>7hours	<=4 hours	No	Overweight/Obese	non-hypertensive	No	No	No
Richer	Men	1973.8124	Weekly consumption	Weekly consumption	Weekly consumption	>=150 Minutes/weeek	>= 5 ser/day	Rural	Currently married	Islam	Chattogram	20-29	Primary	Working	<=7 hours	<=4 hours	Yes	Overweight/Obese	hypertensive	No	No	No
Richer	Men	7905.6245	Weekly consumption	Weekly consumption	Weekly consumption	>=150 Minutes/weeek	<5 ser/day	Rural	Currently married	Islam	Rangpur	20-29	Primary	Working	<=7 hours	<=4 hours	Yes	Overweight/Obese	hypertensive	No	No	No
Poorer	Men	12181.638	Weekly consumption	Weekly consumption	Weekly consumption	>=150 Minutes/weeek	<5 ser/day	Rural	Others(Never married,Separated, Divorced,Widowed)	Others(Hindu,Christian,Buddhist)	Chattogram	20-29	Primary	Working	<=7 hours	<=4 hours	No	Overweight/Obese	non-hypertensive	No	No	No
Richest	Men	1254.2999	Weekly consumption	Weekly consumption	Weekly consumption	>=150 Minutes/weeek	<5 ser/day	Non-slum urban	Currently married	Islam	Dhaka	20-29	Secodary	Working	<=7 hours	<=4 hours	Yes	Normal	non-hypertensive	No	No	No
Poorer	Men	5951.562	Weekly consumption	Never	Weekly consumption	>=150 Minutes/weeek	<5 ser/day	Rural	Currently married	Islam	Mymensingh	20-29	No formal education	Working	>7hours	<=4 hours	No	Normal	non-hypertensive	No	No	No
Middle	Men	5951.562	Weekly consumption	Weekly consumption	Weekly consumption	>=150 Minutes/weeek	<5 ser/day	Rural	Currently married	Islam	Mymensingh	20-29	Secodary	Working	>7hours	<=4 hours	Yes	Overweight/Obese	non-hypertensive	No	No	No
Poorest	Men	146.4375	Weekly consumption	Weekly consumption	Weekly consumption	>=150 Minutes/weeek	<5 ser/day	Non-slum urban	Others(Never married,Separated, Divorced,Widowed)	Islam	Mymensingh	20-29	Higher Secondary & above	Working	>7hours	>4hours	Yes	Overweight/Obese	non-hypertensive	No	No	No
Richest	Men	244.90001	Weekly consumption	Weekly consumption	Weekly consumption	<150 Minutes/weeek	>= 5 ser/day	Non-slum urban	Currently married	Islam	Khulna	20-29	Higher Secondary & above	Working	>7hours	>4hours	No	Overweight/Obese	non-hypertensive	No	No	No
Poorer	Men	5951.562	Weekly consumption	Never	Weekly consumption	>=150 Minutes/weeek	<5 ser/day	Rural	Currently married	Islam	Mymensingh	20-29	No formal education	Working	>7hours	<=4 hours	Yes	Normal	non-hypertensive	No	No	No
Middle	Men	18994.496	Never	Never	Never	>=150 Minutes/weeek	<5 ser/day	Rural	Currently married	Islam	Khulna	20-29	Primary	Working	<=7 hours	<=4 hours	No	Normal	non-hypertensive	No	No	No
Richest	Men	24452.996	Weekly consumption	Weekly consumption	Weekly consumption	<150 Minutes/weeek	>= 5 ser/day	Rural	Others(Never married,Separated, Divorced,Widowed)	Islam	Rangpur	20-29	Secodary	Working	>7hours	<=4 hours	No	Overweight/Obese	non-hypertensive	No	No	No
Richer	Men	5182.3057	Weekly consumption	Weekly consumption	Weekly consumption	<150 Minutes/weeek	>= 5 ser/day	Non-slum urban	Others(Never married,Separated, Divorced,Widowed)	Islam	Chattogram	20-29	Secodary	Working	>7hours	>4hours	Yes	Overweight/Obese	non-hypertensive	No	No	No
Middle	Men	441.60001	Weekly consumption	Weekly consumption	Weekly consumption	>=150 Minutes/weeek	<5 ser/day	Slum	Others(Never married,Separated, Divorced,Widowed)	Islam	Dhaka	20-29	Higher Secondary & above	Working	<=7 hours	<=4 hours	No	Overweight/Obese	non-hypertensive	No	No	No
Richer	Men	4062.5	Weekly consumption	Weekly consumption	Weekly consumption	>=150 Minutes/weeek	>= 5 ser/day	Rural	Currently married	Islam	Mymensingh	20-29	Higher Secondary & above	Working	<=7 hours	<=4 hours	No	Overweight/Obese	non-hypertensive	No	No	No
Middle	Men	4062.5	Never	Weekly consumption	Weekly consumption	>=150 Minutes/weeek	<5 ser/day	Rural	Others(Never married,Separated, Divorced,Widowed)	Islam	Mymensingh	20-29	No formal education	Working	<=7 hours	<=4 hours	Yes	Normal	non-hypertensive	No	No	No
Middle	Men	2811.375	Weekly consumption	Weekly consumption	Weekly consumption	<150 Minutes/weeek	>= 5 ser/day	Rural	Others(Never married,Separated, Divorced,Widowed)	Others(Hindu,Christian,Buddhist)	Sylhet	20-29	Higher Secondary & above	Not working/homemaker	<=7 hours	<=4 hours	No	Normal	non-hypertensive	No	No	No
Middle	Men	4062.5	Never	Weekly consumption	Weekly consumption	>=150 Minutes/weeek	>= 5 ser/day	Rural	Currently married	Islam	Mymensingh	20-29	No formal education	Working	<=7 hours	<=4 hours	Yes	Normal	non-hypertensive	No	No	No
Middle	Men	4062.5	Never	Weekly consumption	Weekly consumption	>=150 Minutes/weeek	>= 5 ser/day	Rural	Currently married	Islam	Mymensingh	20-29	Secodary	Working	>7hours	<=4 hours	No	Normal	non-hypertensive	No	No	No
Poorest	Men	3333.4871	Weekly consumption	Weekly consumption	Weekly consumption	>=150 Minutes/weeek	<5 ser/day	Rural	Others(Never married,Separated, Divorced,Widowed)	Islam	Barisal	20-29	Primary	Working	<=7 hours	<=4 hours	Yes	Normal	hypertensive	No	No	No
Poorer	Men	1716.9468	Never	Weekly consumption	Weekly consumption	>=150 Minutes/weeek	<5 ser/day	Rural	Currently married	Islam	Barisal	20-29	Primary	Working	<=7 hours	<=4 hours	No	Normal	non-hypertensive	No	No	No
Middle	Men	6798.7495	Weekly consumption	Weekly consumption	Weekly consumption	<150 Minutes/weeek	>= 5 ser/day	Rural	Currently married	Islam	Khulna	20-29	Primary	Working	>7hours	<=4 hours	Yes	Overweight/Obese	non-hypertensive	No	No	No
Middle	Men	1157.6249	Weekly consumption	Weekly consumption	Weekly consumption	>=150 Minutes/weeek	>= 5 ser/day	Rural	Currently married	Others(Hindu,Christian,Buddhist)	Sylhet	20-29	Secodary	Working	<=7 hours	<=4 hours	No	Underweight	non-hypertensive	No	No	No
Middle	Men	3473.4373	Weekly consumption	Never	Weekly consumption	<150 Minutes/weeek	<5 ser/day	Rural	Currently married	Islam	Mymensingh	20-29	Secodary	Working	>7hours	<=4 hours	Yes	Normal	non-hypertensive	No	No	No
Middle	Men	3241.4761	Weekly consumption	Weekly consumption	Weekly consumption	>=150 Minutes/weeek	<5 ser/day	Rural	Currently married	Islam	Chattogram	20-29	Primary	Working	<=7 hours	<=4 hours	Yes	Overweight/Obese	non-hypertensive	No	Yes	No
Richer	Men	27.299999	Never	Weekly consumption	Weekly consumption	>=150 Minutes/weeek	<5 ser/day	Slum	Currently married	Islam	Rajshahi	20-29	Primary	Working	<=7 hours	<=4 hours	No	Normal	non-hypertensive	No	No	No
Richer	Men	3473.4373	Never	Weekly consumption	Weekly consumption	>=150 Minutes/weeek	<5 ser/day	Rural	Currently married	Islam	Mymensingh	20-29	Primary	Working	>7hours	<=4 hours	Yes	Underweight	non-hypertensive	No	No	No
Richest	Men	49.058819	Weekly consumption	Weekly consumption	Weekly consumption	>=150 Minutes/weeek	<5 ser/day	Non-slum urban	Currently married	Islam	Rajshahi	20-29	Higher Secondary & above	Working	<=7 hours	<=4 hours	Yes	Underweight	non-hypertensive	No	No	No
Middle	Men	3473.4373	Never	Weekly consumption	Never	>=150 Minutes/weeek	<5 ser/day	Rural	Currently married	Islam	Mymensingh	20-29	No formal education	Working	<=7 hours	<=4 hours	No	Normal	non-hypertensive	No	No	No
Middle	Men	1601.9999	Weekly consumption	Weekly consumption	Weekly consumption	>=150 Minutes/weeek	<5 ser/day	Rural	Currently married	Islam	Rajshahi	20-29	Primary	Working	<=7 hours	<=4 hours	Yes	Normal	non-hypertensive	No	No	No
Richer	Men	8292.374	Never	Weekly consumption	Weekly consumption	>=150 Minutes/weeek	<5 ser/day	Rural	Currently married	Islam	Rajshahi	20-29	Higher Secondary & above	Working	<=7 hours	<=4 hours	Yes	Overweight/Obese	non-hypertensive	No	No	No
Richer	Men	8292.374	Never	Weekly consumption	Weekly consumption	<150 Minutes/weeek	<5 ser/day	Rural	Currently married	Islam	Rajshahi	20-29	Primary	Working	<=7 hours	<=4 hours	Yes	Overweight/Obese	hypertensive	Yes	No	No
Poorest	Men	8292.374	Never	Weekly consumption	Weekly consumption	>=150 Minutes/weeek	<5 ser/day	Rural	Currently married	Islam	Rajshahi	20-29	No formal education	Working	<=7 hours	<=4 hours	Yes	Underweight	non-hypertensive	No	No	No
Middle	Men	3433.8936	Weekly consumption	Never	Weekly consumption	<150 Minutes/weeek	<5 ser/day	Rural	Currently married	Islam	Barisal	20-29	Secodary	Working	<=7 hours	<=4 hours	No	Underweight	non-hypertensive	No	No	No
Richer	Men	20.6	Weekly consumption	Weekly consumption	Never	<150 Minutes/weeek	<5 ser/day	Slum	Currently married	Islam	Mymensingh	20-29	Primary	Working	>7hours	<=4 hours	No	Normal	non-hypertensive	No	No	No
Richest	Men	41.200001	Weekly consumption	Never	Weekly consumption	>=150 Minutes/weeek	<5 ser/day	Slum	Currently married	Islam	Mymensingh	20-29	Primary	Working	<=7 hours	<=4 hours	No	Underweight	non-hypertensive	No	No	No
Richest	Men	41.200001	Never	Weekly consumption	Weekly consumption	>=150 Minutes/weeek	<5 ser/day	Slum	Currently married	Islam	Mymensingh	20-29	Primary	Working	<=7 hours	<=4 hours	No	Normal	non-hypertensive	No	No	No
Poorer	Men	1096.8749	Never	Weekly consumption	Weekly consumption	>=150 Minutes/weeek	<5 ser/day	Rural	Others(Never married,Separated, Divorced,Widowed)	Islam	Dhaka	20-29	Secodary	Working	<=7 hours	<=4 hours	Yes	Overweight/Obese	non-hypertensive	No	No	No
Richest	Men	5837.3994	Never	Weekly consumption	Weekly consumption	<150 Minutes/weeek	>= 5 ser/day	Non-slum urban	Others(Never married,Separated, Divorced,Widowed)	Islam	Chattogram	20-29	Higher Secondary & above	Not working/homemaker	>7hours	>4hours	No	Overweight/Obese	non-hypertensive	No	No	No
Richest	Men	20.6	Never	Weekly consumption	Weekly consumption	>=150 Minutes/weeek	<5 ser/day	Slum	Currently married	Islam	Mymensingh	20-29	Primary	Working	>7hours	<=4 hours	Yes	Overweight/Obese	non-hypertensive	No	No	No
Richest	Men	1254.2999	Weekly consumption	Weekly consumption	Never	>=150 Minutes/weeek	<5 ser/day	Non-slum urban	Currently married	Islam	Dhaka	20-29	Primary	Working	>7hours	<=4 hours	Yes	Normal	non-hypertensive	No	No	No
Richest	Men	20.6	Weekly consumption	Weekly consumption	Weekly consumption	>=150 Minutes/weeek	<5 ser/day	Slum	Others(Never married,Separated, Divorced,Widowed)	Islam	Mymensingh	20-29	Higher Secondary & above	Not working/homemaker	<=7 hours	<=4 hours	Yes	Overweight/Obese	non-hypertensive	No	No	No
Richest	Men	93	Never	Weekly consumption	Never	<150 Minutes/weeek	>= 5 ser/day	Slum	Currently married	Islam	Khulna	20-29	Higher Secondary & above	Working	>7hours	>4hours	No	Normal	non-hypertensive	No	No	No
Richest	Men	41.200001	Weekly consumption	Weekly consumption	Weekly consumption	<150 Minutes/weeek	<5 ser/day	Slum	Others(Never married,Separated, Divorced,Widowed)	Others(Hindu,Christian,Buddhist)	Mymensingh	20-29	Higher Secondary & above	Working	<=7 hours	<=4 hours	No	Overweight/Obese	non-hypertensive	No	No	No
Richer	Men	1.4499999	Weekly consumption	Weekly consumption	Weekly consumption	>=150 Minutes/weeek	<5 ser/day	Slum	Currently married	Islam	Sylhet	20-29	Primary	Working	<=7 hours	<=4 hours	No	Underweight	non-hypertensive	No	No	No
Middle	Men	1157.6249	Never	Weekly consumption	Weekly consumption	>=150 Minutes/weeek	>= 5 ser/day	Rural	Currently married	Others(Hindu,Christian,Buddhist)	Sylhet	20-29	Higher Secondary & above	Not working/homemaker	<=7 hours	<=4 hours	No	Overweight/Obese	non-hypertensive	No	No	No
Poorer	Men	13626.898	Never	Never	Weekly consumption	>=150 Minutes/weeek	<5 ser/day	Rural	Currently married	Islam	Rajshahi	20-29	Secodary	Working	<=7 hours	<=4 hours	Yes	Normal	non-hypertensive	No	No	No
Poorer	Men	3810.0557	Never	Weekly consumption	Weekly consumption	>=150 Minutes/weeek	>= 5 ser/day	Rural	Currently married	Islam	Dhaka	20-29	Higher Secondary & above	Working	<=7 hours	<=4 hours	No	Normal	non-hypertensive	No	No	No
Richer	Men	119.47501	Weekly consumption	Weekly consumption	Weekly consumption	>=150 Minutes/weeek	<5 ser/day	Non-slum urban	Others(Never married,Separated, Divorced,Widowed)	Islam	Sylhet	20-29	Primary	Working	<=7 hours	<=4 hours	Yes	Underweight	non-hypertensive	No	No	No
Richer	Men	1666.7435	Never	Weekly consumption	Weekly consumption	<150 Minutes/weeek	<5 ser/day	Rural	Currently married	Islam	Barisal	20-29	Primary	Working	<=7 hours	<=4 hours	Yes	Normal	non-hypertensive	No	No	No
Poorest	Men	2091.3748	Weekly consumption	Weekly consumption	Weekly consumption	>=150 Minutes/weeek	<5 ser/day	Rural	Others(Never married,Separated, Divorced,Widowed)	Islam	Sylhet	20-29	Higher Secondary & above	Not working/homemaker	<=7 hours	<=4 hours	No	Underweight	non-hypertensive	No	No	No
Richer	Men	20.75	Never	Weekly consumption	Weekly consumption	<150 Minutes/weeek	<5 ser/day	Slum	Currently married	Islam	Rangpur	20-29	Primary	Working	<=7 hours	<=4 hours	Yes	Normal	non-hypertensive	No	No	No
Richest	Men	439.31247	Weekly consumption	Weekly consumption	Weekly consumption	>=150 Minutes/weeek	<5 ser/day	Non-slum urban	Others(Never married,Separated, Divorced,Widowed)	Islam	Mymensingh	20-29	Primary	Working	<=7 hours	<=4 hours	Yes	Overweight/Obese	non-hypertensive	No	No	No
Poorest	Men	27.299999	Weekly consumption	Never	Weekly consumption	>=150 Minutes/weeek	<5 ser/day	Slum	Currently married	Islam	Rajshahi	20-29	Primary	Working	<=7 hours	<=4 hours	Yes	Overweight/Obese	non-hypertensive	No	No	No
Richer	Men	146.4375	Never	Weekly consumption	Weekly consumption	>=150 Minutes/weeek	<5 ser/day	Non-slum urban	Currently married	Islam	Mymensingh	20-29	No formal education	Working	<=7 hours	<=4 hours	No	Overweight/Obese	non-hypertensive	No	No	No
Poorer	Men	27.299999	Weekly consumption	Weekly consumption	Weekly consumption	>=150 Minutes/weeek	<5 ser/day	Slum	Currently married	Islam	Rajshahi	20-29	Primary	Working	<=7 hours	<=4 hours	Yes	Normal	non-hypertensive	No	No	No
Middle	Men	34.824997	Never	Never	Weekly consumption	>=150 Minutes/weeek	<5 ser/day	Slum	Currently married	Islam	Barisal	20-29	Primary	Working	<=7 hours	<=4 hours	No	Normal	non-hypertensive	No	No	No
Poorest	Men	734.68121	Weekly consumption	Weekly consumption	Weekly consumption	<150 Minutes/weeek	<5 ser/day	Non-slum urban	Others(Never married,Separated, Divorced,Widowed)	Islam	Dhaka	20-29	Higher Secondary & above	Not working/homemaker	<=7 hours	<=4 hours	Yes	Overweight/Obese	non-hypertensive	No	No	No
Poorer	Men	34.824997	Never	Weekly consumption	Weekly consumption	>=150 Minutes/weeek	<5 ser/day	Slum	Currently married	Islam	Barisal	20-29	Secodary	Working	<=7 hours	<=4 hours	No	Overweight/Obese	non-hypertensive	No	No	No
Poorest	Men	3433.8936	Weekly consumption	Weekly consumption	Weekly consumption	>=150 Minutes/weeek	<5 ser/day	Rural	Currently married	Islam	Barisal	20-29	No formal education	Working	<=7 hours	<=4 hours	Yes	Normal	non-hypertensive	No	No	No
Poorest	Men	9497.248	Weekly consumption	Weekly consumption	Weekly consumption	>=150 Minutes/weeek	<5 ser/day	Rural	Currently married	Islam	Khulna	20-29	No formal education	Working	<=7 hours	<=4 hours	Yes	Overweight/Obese	non-hypertensive	No	Yes	No
Richest	Men	470.39999	Never	Weekly consumption	Weekly consumption	>=150 Minutes/weeek	<5 ser/day	Slum	Currently married	Islam	Dhaka	20-29	Higher Secondary & above	Working	<=7 hours	<=4 hours	No	Normal	non-hypertensive	No	No	No
Poorest	Men	1312.4999	Never	Never	Weekly consumption	<150 Minutes/weeek	<5 ser/day	Rural	Currently married	Islam	Rangpur	20-29	Primary	Working	<=7 hours	<=4 hours	No	Normal	non-hypertensive	No	No	No
Richest	Men	1312.4999	Weekly consumption	Weekly consumption	Weekly consumption	>=150 Minutes/weeek	<5 ser/day	Rural	Currently married	Islam	Rangpur	20-29	Higher Secondary & above	Working	<=7 hours	<=4 hours	No	Normal	non-hypertensive	No	No	No
Middle	Men	13597.499	Weekly consumption	Weekly consumption	Weekly consumption	<150 Minutes/weeek	<5 ser/day	Rural	Currently married	Islam	Khulna	20-29	Primary	Working	>7hours	<=4 hours	No	Overweight/Obese	hypertensive	No	No	No
Poorest	Men	116.55	Never	Weekly consumption	Weekly consumption	>=150 Minutes/weeek	<5 ser/day	Non-slum urban	Others(Never married,Separated, Divorced,Widowed)	Islam	Dhaka	20-29	Higher Secondary & above	Working	<=7 hours	<=4 hours	Yes	Overweight/Obese	hypertensive	No	No	No
Middle	Men	1795.4999	Weekly consumption	Never	Weekly consumption	>=150 Minutes/weeek	<5 ser/day	Rural	Currently married	Islam	Rangpur	20-29	Secodary	Working	<=7 hours	<=4 hours	Yes	Normal	non-hypertensive	No	No	No
Middle	Men	908.6875	Weekly consumption	Weekly consumption	Never	>=150 Minutes/weeek	<5 ser/day	Non-slum urban	Currently married	Islam	Khulna	20-29	Primary	Working	<=7 hours	<=4 hours	Yes	Normal	non-hypertensive	No	No	No
Richer	Men	4173.7495	Weekly consumption	Weekly consumption	Weekly consumption	<150 Minutes/weeek	<5 ser/day	Rural	Currently married	Islam	Rangpur	20-29	Secodary	Working	<=7 hours	<=4 hours	Yes	Normal	non-hypertensive	No	No	No
Middle	Men	441.60001	Never	Weekly consumption	Weekly consumption	>=150 Minutes/weeek	>= 5 ser/day	Slum	Currently married	Islam	Dhaka	20-29	No formal education	Working	<=7 hours	<=4 hours	Yes	Normal	non-hypertensive	Yes	No	No
Richer	Men	1254.2999	Weekly consumption	Weekly consumption	Weekly consumption	>=150 Minutes/weeek	<5 ser/day	Non-slum urban	Others(Never married,Separated, Divorced,Widowed)	Islam	Dhaka	20-29	Higher Secondary & above	Not working/homemaker	<=7 hours	<=4 hours	No	Normal	hypertensive	No	No	No
Richer	Men	441.60001	Never	Weekly consumption	Weekly consumption	<150 Minutes/weeek	<5 ser/day	Slum	Currently married	Islam	Dhaka	20-29	Primary	Working	>7hours	<=4 hours	Yes	Underweight	non-hypertensive	No	No	No
Richer	Men	3137.1375	Never	Weekly consumption	Weekly consumption	>=150 Minutes/weeek	<5 ser/day	Non-slum urban	Currently married	Islam	Dhaka	20-29	Secodary	Working	<=7 hours	<=4 hours	Yes	Underweight	non-hypertensive	No	No	No
Richest	Men	1568.5687	Never	Weekly consumption	Never	>=150 Minutes/weeek	<5 ser/day	Non-slum urban	Currently married	Islam	Dhaka	20-29	Secodary	Working	<=7 hours	<=4 hours	Yes	Overweight/Obese	non-hypertensive	No	No	No
Middle	Men	7905.6245	Weekly consumption	Weekly consumption	Weekly consumption	>=150 Minutes/weeek	>= 5 ser/day	Rural	Currently married	Islam	Rangpur	20-29	No formal education	Working	<=7 hours	<=4 hours	Yes	Normal	non-hypertensive	No	No	No
Richer	Men	2591.1528	Weekly consumption	Weekly consumption	Weekly consumption	<150 Minutes/weeek	>= 5 ser/day	Non-slum urban	Currently married	Islam	Chattogram	20-29	Secodary	Working	>7hours	>4hours	Yes	Normal	non-hypertensive	No	No	Yes
Poorest	Men	3347.9998	Weekly consumption	Weekly consumption	Weekly consumption	>=150 Minutes/weeek	<5 ser/day	Rural	Currently married	Islam	Rangpur	20-29	Primary	Working	<=7 hours	<=4 hours	Yes	Normal	non-hypertensive	No	No	No
Middle	Men	81.899994	Weekly consumption	Weekly consumption	Weekly consumption	>=150 Minutes/weeek	<5 ser/day	Slum	Currently married	Islam	Rajshahi	20-29	Secodary	Working	<=7 hours	<=4 hours	No	Overweight/Obese	hypertensive	No	No	No
Poorer	Men	1096.8749	Weekly consumption	Weekly consumption	Never	>=150 Minutes/weeek	<5 ser/day	Rural	Currently married	Islam	Dhaka	20-29	No formal education	Working	<=7 hours	<=4 hours	Yes	Normal	non-hypertensive	No	No	No
Richer	Men	81	Never	Weekly consumption	Weekly consumption	<150 Minutes/weeek	>= 5 ser/day	Non-slum urban	Currently married	Islam	Rajshahi	20-29	Secodary	Working	>7hours	>4hours	Yes	Normal	non-hypertensive	No	No	No
Richest	Men	244.89372	Never	Never	Weekly consumption	>=150 Minutes/weeek	<5 ser/day	Non-slum urban	Others(Never married,Separated, Divorced,Widowed)	Islam	Dhaka	20-29	Secodary	Working	<=7 hours	<=4 hours	Yes	Overweight/Obese	non-hypertensive	No	No	No
Richest	Men	489.80002	Weekly consumption	Weekly consumption	Weekly consumption	<150 Minutes/weeek	>= 5 ser/day	Non-slum urban	Currently married	Islam	Khulna	20-29	Primary	Working	>7hours	>4hours	Yes	Normal	non-hypertensive	Yes	No	No
Poorer	Men	1157.6249	Weekly consumption	Never	Never	>=150 Minutes/weeek	>= 5 ser/day	Rural	Others(Never married,Separated, Divorced,Widowed)	Others(Hindu,Christian,Buddhist)	Sylhet	20-29	Secodary	Working	<=7 hours	<=4 hours	Yes	Normal	non-hypertensive	No	No	No
Poorest	Men	212.24998	Weekly consumption	Weekly consumption	Weekly consumption	>=150 Minutes/weeek	>= 5 ser/day	Non-slum urban	Others(Never married,Separated, Divorced,Widowed)	Islam	Barisal	20-29	Higher Secondary & above	Not working/homemaker	<=7 hours	<=4 hours	Yes	Overweight/Obese	non-hypertensive	No	No	No
Poorest	Men	3590.9998	Never	Weekly consumption	Weekly consumption	>=150 Minutes/weeek	<5 ser/day	Rural	Others(Never married,Separated, Divorced,Widowed)	Others(Hindu,Christian,Buddhist)	Rangpur	20-29	Primary	Working	<=7 hours	<=4 hours	No	Normal	non-hypertensive	No	No	No
Middle	Men	1795.4999	Weekly consumption	Never	Weekly consumption	>=150 Minutes/weeek	>= 5 ser/day	Rural	Currently married	Islam	Rangpur	20-29	Primary	Working	<=7 hours	<=4 hours	Yes	Overweight/Obese	non-hypertensive	No	No	No
Middle	Men	12554.101	Weekly consumption	Weekly consumption	Weekly consumption	>=150 Minutes/weeek	<5 ser/day	Rural	Others(Never married,Separated, Divorced,Widowed)	Islam	Sylhet	20-29	Primary	Working	<=7 hours	<=4 hours	No	Underweight	non-hypertensive	No	No	No
Poorer	Men	1.4499999	Weekly consumption	Never	Never	>=150 Minutes/weeek	<5 ser/day	Slum	Currently married	Islam	Sylhet	20-29	No formal education	Working	<=7 hours	<=4 hours	Yes	Normal	non-hypertensive	No	No	No
Middle	Men	12025	Never	Weekly consumption	Weekly consumption	>=150 Minutes/weeek	<5 ser/day	Rural	Currently married	Islam	Mymensingh	20-29	Secodary	Working	>7hours	<=4 hours	Yes	Normal	non-hypertensive	No	No	No
Middle	Men	1312.4999	Never	Weekly consumption	Never	>=150 Minutes/weeek	<5 ser/day	Rural	Currently married	Islam	Rangpur	20-29	Secodary	Working	<=7 hours	<=4 hours	No	Normal	non-hypertensive	No	Yes	No
Poorer	Men	3138.5251	Never	Weekly consumption	Weekly consumption	>=150 Minutes/weeek	<5 ser/day	Rural	Currently married	Islam	Sylhet	20-29	Primary	Working	<=7 hours	<=4 hours	No	Underweight	non-hypertensive	No	No	No
Poorer	Men	3358.1838	Weekly consumption	Weekly consumption	Weekly consumption	>=150 Minutes/weeek	<5 ser/day	Rural	Others(Never married,Separated, Divorced,Widowed)	Islam	Dhaka	20-29	Primary	Working	<=7 hours	<=4 hours	No	Underweight	non-hypertensive	No	No	No
Poorest	Men	25987.494	Never	Weekly consumption	Weekly consumption	<150 Minutes/weeek	<5 ser/day	Rural	Currently married	Others(Hindu,Christian,Buddhist)	Chattogram	20-29	Primary	Working	<=7 hours	<=4 hours	No	Overweight/Obese	non-hypertensive	No	No	No
Poorer	Men	6496.8735	Never	Weekly consumption	Weekly consumption	>=150 Minutes/weeek	<5 ser/day	Rural	Currently married	Islam	Chattogram	20-29	Primary	Working	<=7 hours	<=4 hours	No	Normal	non-hypertensive	No	No	No
Richer	Men	2746.406	Weekly consumption	Weekly consumption	Weekly consumption	>=150 Minutes/weeek	<5 ser/day	Rural	Currently married	Islam	Khulna	20-29	Secodary	Working	<=7 hours	<=4 hours	No	Underweight	non-hypertensive	No	No	No
Richest	Men	1601.9999	Weekly consumption	Weekly consumption	Weekly consumption	>=150 Minutes/weeek	<5 ser/day	Rural	Currently married	Islam	Rajshahi	20-29	Secodary	Working	>7hours	<=4 hours	Yes	Overweight/Obese	non-hypertensive	No	No	No
Poorest	Men	727.03119	Weekly consumption	Weekly consumption	Weekly consumption	>=150 Minutes/weeek	<5 ser/day	Rural	Currently married	Islam	Chattogram	20-29	Secodary	Working	<=7 hours	<=4 hours	Yes	Normal	non-hypertensive	No	No	No
Richer	Men	5837.3994	Never	Weekly consumption	Weekly consumption	<150 Minutes/weeek	>= 5 ser/day	Non-slum urban	Others(Never married,Separated, Divorced,Widowed)	Islam	Chattogram	20-29	Secodary	Not working/homemaker	>7hours	>4hours	No	Overweight/Obese	non-hypertensive	No	No	No
Poorer	Men	2699.9998	Weekly consumption	Weekly consumption	Never	>=150 Minutes/weeek	<5 ser/day	Rural	Currently married	Islam	Barisal	20-29	Secodary	Working	<=7 hours	<=4 hours	No	Normal	non-hypertensive	No	No	No
Richer	Men	1254.2999	Never	Weekly consumption	Weekly consumption	>=150 Minutes/weeek	<5 ser/day	Non-slum urban	Currently married	Islam	Dhaka	20-29	Secodary	Working	<=7 hours	<=4 hours	No	Underweight	non-hypertensive	No	No	No
Middle	Men	1557	Weekly consumption	Weekly consumption	Never	>=150 Minutes/weeek	<5 ser/day	Rural	Currently married	Islam	Rajshahi	20-29	Secodary	Working	<=7 hours	<=4 hours	Yes	Underweight	non-hypertensive	No	No	No
Poorer	Men	5657.6938	Weekly consumption	Weekly consumption	Weekly consumption	>=150 Minutes/weeek	<5 ser/day	Rural	Currently married	Others(Hindu,Christian,Buddhist)	Chattogram	20-29	Primary	Working	<=7 hours	<=4 hours	Yes	Normal	non-hypertensive	No	No	No
Richer	Men	9981.5615	Weekly consumption	Weekly consumption	Weekly consumption	>=150 Minutes/weeek	<5 ser/day	Rural	Currently married	Islam	Khulna	20-29	Primary	Working	<=7 hours	<=4 hours	Yes	Normal	non-hypertensive	No	No	No
Richer	Men	5182.3057	Weekly consumption	Weekly consumption	Weekly consumption	<150 Minutes/weeek	>= 5 ser/day	Non-slum urban	Others(Never married,Separated, Divorced,Widowed)	Islam	Chattogram	20-29	Secodary	Working	>7hours	>4hours	Yes	Overweight/Obese	non-hypertensive	No	No	No
Poorer	Men	10692.499	Never	Weekly consumption	Weekly consumption	>=150 Minutes/weeek	<5 ser/day	Rural	Others(Never married,Separated, Divorced,Widowed)	Islam	Rangpur	20-29	Primary	Working	<=7 hours	<=4 hours	No	Overweight/Obese	non-hypertensive	No	No	No
Richer	Men	6467.999	Weekly consumption	Weekly consumption	Weekly consumption	>=150 Minutes/weeek	<5 ser/day	Rural	Currently married	Islam	Khulna	20-29	Higher Secondary & above	Working	<=7 hours	<=4 hours	No	Normal	non-hypertensive	No	No	No
Poorer	Men	80.025002	Weekly consumption	Never	Weekly consumption	>=150 Minutes/weeek	<5 ser/day	Non-slum urban	Currently married	Islam	Rangpur	20-29	Higher Secondary & above	Working	<=7 hours	<=4 hours	Yes	Normal	non-hypertensive	No	No	No
Middle	Men	1557	Weekly consumption	Weekly consumption	Weekly consumption	>=150 Minutes/weeek	<5 ser/day	Rural	Currently married	Islam	Rajshahi	20-29	Primary	Working	<=7 hours	<=4 hours	Yes	Normal	non-hypertensive	No	No	No
Richest	Men	73.199997	Weekly consumption	Weekly consumption	Weekly consumption	>=150 Minutes/weeek	<5 ser/day	Non-slum urban	Others(Never married,Separated, Divorced,Widowed)	Islam	Mymensingh	20-29	Higher Secondary & above	Not working/homemaker	<=7 hours	<=4 hours	No	Overweight/Obese	hypertensive	No	No	No
Richest	Men	1817.375	Weekly consumption	Never	Weekly consumption	>=150 Minutes/weeek	<5 ser/day	Non-slum urban	Currently married	Islam	Khulna	20-29	Higher Secondary & above	Not working/homemaker	>7hours	<=4 hours	No	Overweight/Obese	non-hypertensive	No	No	No
Middle	Men	2433.7498	Weekly consumption	Weekly consumption	Weekly consumption	>=150 Minutes/weeek	>= 5 ser/day	Rural	Currently married	Islam	Mymensingh	20-29	Primary	Working	<=7 hours	<=4 hours	Yes	Underweight	hypertensive	No	No	No
Richest	Men	908.6875	Never	Weekly consumption	Never	>=150 Minutes/weeek	<5 ser/day	Non-slum urban	Currently married	Islam	Khulna	20-29	Higher Secondary & above	Working	>7hours	<=4 hours	No	Overweight/Obese	non-hypertensive	No	No	No
Poorer	Men	1001.2498	Weekly consumption	Weekly consumption	Weekly consumption	>=150 Minutes/weeek	>= 5 ser/day	Rural	Others(Never married,Separated, Divorced,Widowed)	Islam	Mymensingh	20-29	Higher Secondary & above	Not working/homemaker	<=7 hours	<=4 hours	No	Normal	non-hypertensive	No	No	No
Poorest	Men	2389.4998	Weekly consumption	Never	Weekly consumption	>=150 Minutes/weeek	<5 ser/day	Rural	Currently married	Islam	Rajshahi	20-29	No formal education	Working	<=7 hours	<=4 hours	Yes	Normal	non-hypertensive	No	No	No
Richest	Men	667.63123	Weekly consumption	Weekly consumption	Weekly consumption	>=150 Minutes/weeek	<5 ser/day	Rural	Others(Never married,Separated, Divorced,Widowed)	Others(Hindu,Christian,Buddhist)	Sylhet	20-29	Higher Secondary & above	Working	<=7 hours	<=4 hours	No	Overweight/Obese	non-hypertensive	No	No	No
Richer	Men	31	Weekly consumption	Weekly consumption	Weekly consumption	<150 Minutes/weeek	>= 5 ser/day	Slum	Currently married	Islam	Khulna	20-29	Secodary	Working	>7hours	>4hours	No	Normal	non-hypertensive	No	No	No
Richest	Men	470.39999	Weekly consumption	Weekly consumption	Weekly consumption	>=150 Minutes/weeek	<5 ser/day	Slum	Others(Never married,Separated, Divorced,Widowed)	Islam	Dhaka	20-29	Higher Secondary & above	Not working/homemaker	>7hours	<=4 hours	No	Overweight/Obese	hypertensive	No	No	No
Richer	Men	1148.125	Weekly consumption	Weekly consumption	Weekly consumption	<150 Minutes/weeek	<5 ser/day	Rural	Currently married	Islam	Mymensingh	20-29	Secodary	Working	>7hours	<=4 hours	Yes	Normal	hypertensive	No	No	No
Richest	Men	5386.4995	Never	Weekly consumption	Never	>=150 Minutes/weeek	<5 ser/day	Rural	Currently married	Islam	Rangpur	20-29	Secodary	Working	<=7 hours	<=4 hours	No	Overweight/Obese	hypertensive	No	No	No
Poorest	Men	3138.5251	Weekly consumption	Weekly consumption	Weekly consumption	>=150 Minutes/weeek	<5 ser/day	Rural	Currently married	Islam	Sylhet	20-29	No formal education	Working	<=7 hours	<=4 hours	No	Normal	non-hypertensive	No	No	No
Richer	Men	748.125	Never	Weekly consumption	Weekly consumption	>=150 Minutes/weeek	>= 5 ser/day	Rural	Currently married	Islam	Mymensingh	20-29	Secodary	Working	<=7 hours	<=4 hours	No	Normal	non-hypertensive	No	No	No
Poorest	Men	748.125	Never	Weekly consumption	Weekly consumption	>=150 Minutes/weeek	>= 5 ser/day	Rural	Currently married	Islam	Mymensingh	20-29	No formal education	Working	<=7 hours	<=4 hours	Yes	Normal	non-hypertensive	No	No	No
Middle	Men	163.29999	Weekly consumption	Weekly consumption	Weekly consumption	<150 Minutes/weeek	<5 ser/day	Slum	Currently married	Islam	Chattogram	20-29	Secodary	Working	<=7 hours	<=4 hours	No	Underweight	non-hypertensive	No	No	No
Richer	Men	34.824997	Weekly consumption	Never	Weekly consumption	>=150 Minutes/weeek	<5 ser/day	Slum	Currently married	Islam	Barisal	20-29	Primary	Working	<=7 hours	<=4 hours	No	Underweight	non-hypertensive	No	No	No
Richest	Men	9169.874	Weekly consumption	Weekly consumption	Weekly consumption	>=150 Minutes/weeek	<5 ser/day	Rural	Currently married	Islam	Rangpur	20-29	Higher Secondary & above	Working	<=7 hours	<=4 hours	No	Normal	non-hypertensive	No	No	No
Middle	Men	34.824997	Weekly consumption	Weekly consumption	Weekly consumption	>=150 Minutes/weeek	<5 ser/day	Slum	Currently married	Islam	Barisal	20-29	No formal education	Working	<=7 hours	<=4 hours	Yes	Overweight/Obese	non-hypertensive	No	No	No
Richer	Men	2160.9844	Never	Weekly consumption	Weekly consumption	>=150 Minutes/weeek	<5 ser/day	Rural	Currently married	Islam	Chattogram	20-29	Secodary	Working	>7hours	<=4 hours	No	Overweight/Obese	non-hypertensive	No	No	No
Middle	Men	1001.2498	Never	Never	Weekly consumption	>=150 Minutes/weeek	>= 5 ser/day	Rural	Currently married	Islam	Mymensingh	20-29	Primary	Working	<=7 hours	<=4 hours	No	Normal	non-hypertensive	No	No	No
Richer	Men	1.4499999	Weekly consumption	Weekly consumption	Weekly consumption	>=150 Minutes/weeek	<5 ser/day	Slum	Others(Never married,Separated, Divorced,Widowed)	Islam	Sylhet	20-29	Higher Secondary & above	Not working/homemaker	<=7 hours	<=4 hours	No	Overweight/Obese	non-hypertensive	No	No	No
Poorest	Men	2002.4996	Never	Weekly consumption	Never	>=150 Minutes/weeek	<5 ser/day	Rural	Currently married	Islam	Mymensingh	20-29	Primary	Working	<=7 hours	<=4 hours	Yes	Underweight	non-hypertensive	No	No	No
Middle	Men	318.65625	Never	Never	Never	>=150 Minutes/weeek	<5 ser/day	Rural	Currently married	Others(Hindu,Christian,Buddhist)	Chattogram	20-29	Higher Secondary & above	Working	<=7 hours	<=4 hours	Yes	Underweight	non-hypertensive	No	No	No
Middle	Men	2002.4996	Weekly consumption	Weekly consumption	Never	>=150 Minutes/weeek	>= 5 ser/day	Rural	Currently married	Islam	Mymensingh	20-29	No formal education	Working	<=7 hours	<=4 hours	No	Overweight/Obese	non-hypertensive	No	No	No
Middle	Men	163.29999	Weekly consumption	Weekly consumption	Weekly consumption	<150 Minutes/weeek	<5 ser/day	Slum	Currently married	Islam	Chattogram	20-29	Secodary	Working	<=7 hours	<=4 hours	Yes	Normal	non-hypertensive	No	No	No
Middle	Men	1001.2498	Never	Weekly consumption	Weekly consumption	>=150 Minutes/weeek	>= 5 ser/day	Rural	Currently married	Islam	Mymensingh	20-29	No formal education	Working	>7hours	<=4 hours	Yes	Overweight/Obese	non-hypertensive	No	No	Yes
Poorer	Men	1096.8749	Weekly consumption	Weekly consumption	Weekly consumption	<150 Minutes/weeek	<5 ser/day	Rural	Others(Never married,Separated, Divorced,Widowed)	Islam	Dhaka	20-29	Secodary	Working	<=7 hours	<=4 hours	No	Overweight/Obese	non-hypertensive	No	No	No
Richer	Men	18994.496	Never	Weekly consumption	Weekly consumption	<150 Minutes/weeek	<5 ser/day	Rural	Currently married	Islam	Khulna	20-29	Higher Secondary & above	Working	<=7 hours	<=4 hours	Yes	Overweight/Obese	hypertensive	No	No	No
Middle	Men	5803.874	Weekly consumption	Weekly consumption	Weekly consumption	>=150 Minutes/weeek	>= 5 ser/day	Rural	Currently married	Others(Hindu,Christian,Buddhist)	Khulna	20-29	Primary	Working	<=7 hours	<=4 hours	No	Normal	non-hypertensive	No	No	No
Richer	Men	12187.499	Weekly consumption	Weekly consumption	Weekly consumption	>=150 Minutes/weeek	<5 ser/day	Rural	Currently married	Islam	Mymensingh	20-29	Higher Secondary & above	Working	>7hours	<=4 hours	No	Overweight/Obese	non-hypertensive	No	No	No
Poorer	Men	10692.499	Weekly consumption	Weekly consumption	Weekly consumption	>=150 Minutes/weeek	<5 ser/day	Rural	Currently married	Islam	Rangpur	20-29	Primary	Working	<=7 hours	<=4 hours	Yes	Underweight	non-hypertensive	No	No	No
Middle	Men	1795.4999	Weekly consumption	Weekly consumption	Weekly consumption	>=150 Minutes/weeek	<5 ser/day	Rural	Currently married	Islam	Rangpur	20-29	Higher Secondary & above	Working	<=7 hours	<=4 hours	No	Overweight/Obese	non-hypertensive	No	No	No
Richest	Men	637.3125	Weekly consumption	Weekly consumption	Weekly consumption	>=150 Minutes/weeek	<5 ser/day	Rural	Others(Never married,Separated, Divorced,Widowed)	Others(Hindu,Christian,Buddhist)	Chattogram	20-29	Secodary	Working	<=7 hours	<=4 hours	No	Overweight/Obese	non-hypertensive	No	No	No
Richest	Men	7905.6245	Weekly consumption	Weekly consumption	Weekly consumption	>=150 Minutes/weeek	<5 ser/day	Rural	Currently married	Islam	Rangpur	20-29	Secodary	Working	<=7 hours	<=4 hours	No	Overweight/Obese	non-hypertensive	No	No	No
Poorer	Men	19533.146	Weekly consumption	Weekly consumption	Weekly consumption	>=150 Minutes/weeek	<5 ser/day	Rural	Currently married	Islam	Rajshahi	20-29	Primary	Working	<=7 hours	<=4 hours	No	Underweight	non-hypertensive	No	No	No
Richer	Men	1973.8124	Weekly consumption	Weekly consumption	Weekly consumption	<150 Minutes/weeek	>= 5 ser/day	Rural	Currently married	Islam	Chattogram	20-29	Secodary	Working	<=7 hours	<=4 hours	Yes	Overweight/Obese	non-hypertensive	No	No	No
Poorest	Men	727.03119	Weekly consumption	Weekly consumption	Weekly consumption	>=150 Minutes/weeek	<5 ser/day	Rural	Currently married	Islam	Chattogram	20-29	Primary	Working	<=7 hours	<=4 hours	Yes	Normal	non-hypertensive	No	No	No
Poorest	Men	9766.5732	Never	Never	Never	>=150 Minutes/weeek	>= 5 ser/day	Rural	Currently married	Islam	Rajshahi	20-29	No formal education	Working	<=7 hours	<=4 hours	Yes	Normal	hypertensive	No	No	No
Poorer	Men	6012.5	Never	Weekly consumption	Weekly consumption	>=150 Minutes/weeek	<5 ser/day	Rural	Currently married	Islam	Mymensingh	20-29	Primary	Working	<=7 hours	<=4 hours	Yes	Normal	non-hypertensive	No	No	No
Richer	Men	6012.5	Weekly consumption	Never	Never	<150 Minutes/weeek	<5 ser/day	Rural	Currently married	Islam	Mymensingh	20-29	Secodary	Working	>7hours	<=4 hours	No	Normal	non-hypertensive	No	No	No
Poorer	Men	10692.499	Weekly consumption	Weekly consumption	Never	>=150 Minutes/weeek	<5 ser/day	Rural	Currently married	Islam	Rangpur	20-29	Secodary	Working	<=7 hours	<=4 hours	No	Normal	non-hypertensive	Yes	No	No
Middle	Men	1973.8124	Weekly consumption	Weekly consumption	Weekly consumption	>=150 Minutes/weeek	<5 ser/day	Rural	Currently married	Islam	Chattogram	20-29	Secodary	Working	<=7 hours	<=4 hours	No	Normal	non-hypertensive	No	No	No
Richer	Men	12935.998	Weekly consumption	Weekly consumption	Never	>=150 Minutes/weeek	<5 ser/day	Rural	Others(Never married,Separated, Divorced,Widowed)	Islam	Khulna	20-29	Higher Secondary & above	Working	<=7 hours	<=4 hours	No	Underweight	non-hypertensive	No	No	No
Poorest	Men	5951.562	Weekly consumption	Weekly consumption	Weekly consumption	>=150 Minutes/weeek	>= 5 ser/day	Rural	Currently married	Islam	Mymensingh	20-29	Primary	Working	<=7 hours	<=4 hours	Yes	Normal	non-hypertensive	No	No	No
Middle	Men	8150.999	Weekly consumption	Weekly consumption	Never	>=150 Minutes/weeek	<5 ser/day	Rural	Currently married	Islam	Rangpur	20-29	No formal education	Working	<=7 hours	<=4 hours	Yes	Underweight	hypertensive	No	No	No
Poorer	Men	5774.9995	Weekly consumption	Weekly consumption	Weekly consumption	>=150 Minutes/weeek	<5 ser/day	Rural	Currently married	Islam	Khulna	20-29	Higher Secondary & above	Working	<=7 hours	<=4 hours	Yes	Overweight/Obese	non-hypertensive	No	No	No
Poorer	Men	2396.2498	Weekly consumption	Weekly consumption	Never	>=150 Minutes/weeek	<5 ser/day	Rural	Currently married	Islam	Barisal	20-29	Higher Secondary & above	Working	>7hours	<=4 hours	No	Normal	non-hypertensive	No	No	No
Richest	Men	11903.124	Weekly consumption	Weekly consumption	Weekly consumption	>=150 Minutes/weeek	<5 ser/day	Rural	Currently married	Islam	Mymensingh	20-29	Higher Secondary & above	Working	<=7 hours	<=4 hours	No	Overweight/Obese	non-hypertensive	No	Yes	No
Richest	Men	1876.4998	Never	Weekly consumption	Weekly consumption	>=150 Minutes/weeek	>= 5 ser/day	Rural	Others(Never married,Separated, Divorced,Widowed)	Islam	Rajshahi	20-29	Secodary	Working	<=7 hours	<=4 hours	Yes	Normal	non-hypertensive	No	No	No
Poorer	Men	1080.4922	Weekly consumption	Weekly consumption	Weekly consumption	>=150 Minutes/weeek	<5 ser/day	Rural	Currently married	Islam	Chattogram	20-29	Primary	Working	<=7 hours	<=4 hours	Yes	Normal	non-hypertensive	No	No	No
Richest	Men	470.39999	Weekly consumption	Never	Never	<150 Minutes/weeek	<5 ser/day	Slum	Currently married	Islam	Dhaka	20-29	Primary	Working	<=7 hours	<=4 hours	No	Underweight	non-hypertensive	No	No	No
Richer	Men	470.39999	Weekly consumption	Weekly consumption	Weekly consumption	>=150 Minutes/weeek	<5 ser/day	Slum	Currently married	Islam	Dhaka	20-29	Primary	Working	<=7 hours	<=4 hours	Yes	Underweight	non-hypertensive	No	No	No
Richer	Men	8756.0986	Weekly consumption	Never	Never	>=150 Minutes/weeek	<5 ser/day	Non-slum urban	Others(Never married,Separated, Divorced,Widowed)	Islam	Chattogram	20-29	Primary	Not working/homemaker	<=7 hours	<=4 hours	No	Normal	non-hypertensive	No	No	No
Middle	Men	233.45	Weekly consumption	Weekly consumption	Never	>=150 Minutes/weeek	<5 ser/day	Slum	Currently married	Islam	Chattogram	20-29	Primary	Working	<=7 hours	<=4 hours	No	Overweight/Obese	non-hypertensive	No	No	No
Middle	Men	4062.5	Never	Weekly consumption	Weekly consumption	<150 Minutes/weeek	>= 5 ser/day	Rural	Currently married	Islam	Mymensingh	20-29	No formal education	Working	>7hours	<=4 hours	Yes	Normal	non-hypertensive	No	No	No
Richest	Men	908.6875	Weekly consumption	Weekly consumption	Weekly consumption	>=150 Minutes/weeek	<5 ser/day	Non-slum urban	Currently married	Islam	Khulna	20-29	Higher Secondary & above	Working	<=7 hours	<=4 hours	No	Overweight/Obese	non-hypertensive	No	No	No
Poorest	Men	163.29999	Weekly consumption	Weekly consumption	Weekly consumption	>=150 Minutes/weeek	<5 ser/day	Slum	Currently married	Islam	Chattogram	20-29	Secodary	Working	>7hours	<=4 hours	No	Normal	non-hypertensive	No	No	No
Poorer	Men	4062.5	Weekly consumption	Weekly consumption	Weekly consumption	>=150 Minutes/weeek	<5 ser/day	Rural	Currently married	Islam	Mymensingh	20-29	No formal education	Working	<=7 hours	<=4 hours	Yes	Normal	non-hypertensive	No	No	No
Richer	Men	10456.874	Weekly consumption	Weekly consumption	Weekly consumption	>=150 Minutes/weeek	<5 ser/day	Rural	Others(Never married,Separated, Divorced,Widowed)	Islam	Rangpur	20-29	Higher Secondary & above	Not working/homemaker	<=7 hours	<=4 hours	No	Overweight/Obese	non-hypertensive	No	No	No
Poorer	Men	10456.874	Weekly consumption	Weekly consumption	Weekly consumption	>=150 Minutes/weeek	<5 ser/day	Rural	Currently married	Islam	Rangpur	20-29	Secodary	Working	<=7 hours	<=4 hours	No	Normal	non-hypertensive	No	No	No
Richest	Men	8150.999	Never	Weekly consumption	Never	>=150 Minutes/weeek	<5 ser/day	Rural	Currently married	Islam	Rangpur	20-29	Secodary	Working	<=7 hours	<=4 hours	No	Overweight/Obese	non-hypertensive	No	No	No
Richer	Men	2699.9998	Weekly consumption	Weekly consumption	Weekly consumption	>=150 Minutes/weeek	<5 ser/day	Rural	Currently married	Islam	Barisal	20-29	Secodary	Working	<=7 hours	<=4 hours	Yes	Normal	non-hypertensive	No	No	No
Poorer	Men	20.75	Weekly consumption	Weekly consumption	Weekly consumption	<150 Minutes/weeek	<5 ser/day	Slum	Currently married	Islam	Rangpur	20-29	Higher Secondary & above	Working	<=7 hours	<=4 hours	No	Overweight/Obese	non-hypertensive	No	No	No
Poorest	Men	12935.998	Weekly consumption	Weekly consumption	Weekly consumption	<150 Minutes/weeek	<5 ser/day	Rural	Others(Never married,Separated, Divorced,Widowed)	Islam	Khulna	20-29	Secodary	Working	<=7 hours	<=4 hours	No	Overweight/Obese	hypertensive	No	No	No
Richer	Men	212.24998	Weekly consumption	Never	Weekly consumption	>=150 Minutes/weeek	<5 ser/day	Non-slum urban	Currently married	Islam	Barisal	20-29	Secodary	Working	<=7 hours	<=4 hours	Yes	Overweight/Obese	non-hypertensive	No	No	No
Richest	Men	80.025002	Weekly consumption	Weekly consumption	Weekly consumption	<150 Minutes/weeek	<5 ser/day	Non-slum urban	Currently married	Islam	Rangpur	20-29	Higher Secondary & above	Working	<=7 hours	<=4 hours	Yes	Overweight/Obese	non-hypertensive	No	No	No
Richest	Men	20.6	Weekly consumption	Weekly consumption	Weekly consumption	>=150 Minutes/weeek	<5 ser/day	Slum	Currently married	Islam	Mymensingh	20-29	Primary	Working	>7hours	<=4 hours	No	Underweight	non-hypertensive	No	No	No
Richest	Men	41.200001	Never	Weekly consumption	Weekly consumption	>=150 Minutes/weeek	<5 ser/day	Slum	Currently married	Islam	Mymensingh	20-29	Primary	Working	>7hours	<=4 hours	Yes	Normal	non-hypertensive	No	No	No
Middle	Men	6918.7495	Weekly consumption	Weekly consumption	Weekly consumption	>=150 Minutes/weeek	<5 ser/day	Rural	Others(Never married,Separated, Divorced,Widowed)	Islam	Barisal	20-29	Higher Secondary & above	Not working/homemaker	>7hours	<=4 hours	No	Overweight/Obese	non-hypertensive	No	No	No
Richest	Men	21384.998	Never	Weekly consumption	Never	>=150 Minutes/weeek	<5 ser/day	Rural	Others(Never married,Separated, Divorced,Widowed)	Others(Hindu,Christian,Buddhist)	Rangpur	20-29	Higher Secondary & above	Working	<=7 hours	<=4 hours	No	Normal	non-hypertensive	No	Yes	No
Middle	Men	318.65625	Weekly consumption	Weekly consumption	Never	>=150 Minutes/weeek	>= 5 ser/day	Rural	Currently married	Others(Hindu,Christian,Buddhist)	Chattogram	20-29	Higher Secondary & above	Working	<=7 hours	<=4 hours	Yes	Overweight/Obese	non-hypertensive	No	No	No
Poorest	Men	3459.3748	Weekly consumption	Weekly consumption	Weekly consumption	<150 Minutes/weeek	<5 ser/day	Rural	Currently married	Islam	Barisal	20-29	Secodary	Working	<=7 hours	<=4 hours	Yes	Normal	non-hypertensive	No	No	No
Middle	Men	1391.2498	Never	Weekly consumption	Never	>=150 Minutes/weeek	<5 ser/day	Rural	Others(Never married,Separated, Divorced,Widowed)	Islam	Rangpur	20-29	Higher Secondary & above	Not working/homemaker	<=7 hours	<=4 hours	No	Normal	hypertensive	No	No	No
Richer	Men	6090.8188	Weekly consumption	Weekly consumption	Weekly consumption	>=150 Minutes/weeek	<5 ser/day	Rural	Others(Never married,Separated, Divorced,Widowed)	Islam	Chattogram	20-29	Primary	Working	<=7 hours	<=4 hours	No	Overweight/Obese	non-hypertensive	No	No	No
Poorer	Men	6798.7495	Weekly consumption	Weekly consumption	Weekly consumption	>=150 Minutes/weeek	<5 ser/day	Rural	Currently married	Others(Hindu,Christian,Buddhist)	Khulna	20-29	Primary	Working	>7hours	<=4 hours	No	Normal	non-hypertensive	No	No	No
Poorer	Men	9981.5615	Never	Weekly consumption	Weekly consumption	>=150 Minutes/weeek	<5 ser/day	Rural	Others(Never married,Separated, Divorced,Widowed)	Islam	Khulna	20-29	Secodary	Working	<=7 hours	<=4 hours	Yes	Normal	non-hypertensive	No	No	No
Poorest	Men	13626.898	Weekly consumption	Weekly consumption	Weekly consumption	>=150 Minutes/weeek	<5 ser/day	Rural	Currently married	Islam	Rajshahi	20-29	No formal education	Working	<=7 hours	<=4 hours	Yes	Normal	non-hypertensive	Yes	No	No
Richer	Men	2433.7498	Never	Weekly consumption	Weekly consumption	>=150 Minutes/weeek	>= 5 ser/day	Rural	Currently married	Islam	Mymensingh	20-29	Primary	Working	>7hours	<=4 hours	Yes	Normal	non-hypertensive	No	No	No
Richest	Men	3670.3123	Never	Weekly consumption	Weekly consumption	>=150 Minutes/weeek	<5 ser/day	Rural	Currently married	Islam	Barisal	20-29	Secodary	Working	<=7 hours	<=4 hours	Yes	Normal	non-hypertensive	No	No	No
Poorer	Men	6277.0503	Weekly consumption	Weekly consumption	Never	>=150 Minutes/weeek	<5 ser/day	Rural	Currently married	Islam	Sylhet	20-29	Primary	Working	<=7 hours	<=4 hours	No	Normal	non-hypertensive	No	No	No
Richest	Men	106.12499	Weekly consumption	Weekly consumption	Weekly consumption	>=150 Minutes/weeek	<5 ser/day	Non-slum urban	Others(Never married,Separated, Divorced,Widowed)	Others(Hindu,Christian,Buddhist)	Barisal	20-29	Higher Secondary & above	Working	>7hours	<=4 hours	No	Overweight/Obese	hypertensive	No	No	No
Middle	Men	3347.9998	Weekly consumption	Weekly consumption	Weekly consumption	>=150 Minutes/weeek	<5 ser/day	Rural	Currently married	Islam	Rangpur	20-29	Higher Secondary & above	Working	<=7 hours	<=4 hours	No	Overweight/Obese	non-hypertensive	No	No	No
Richer	Men	20.75	Never	Weekly consumption	Weekly consumption	>=150 Minutes/weeek	<5 ser/day	Slum	Currently married	Islam	Rangpur	20-29	Higher Secondary & above	Working	<=7 hours	<=4 hours	No	Overweight/Obese	non-hypertensive	No	No	No
Poorest	Men	20.75	Weekly consumption	Weekly consumption	Weekly consumption	>=150 Minutes/weeek	<5 ser/day	Slum	Currently married	Islam	Rangpur	20-29	No formal education	Working	>7hours	<=4 hours	Yes	Underweight	non-hypertensive	No	No	No
Poorest	Men	27.299999	Never	Weekly consumption	Weekly consumption	>=150 Minutes/weeek	<5 ser/day	Slum	Currently married	Islam	Rajshahi	20-29	No formal education	Working	>7hours	<=4 hours	Yes	Normal	non-hypertensive	No	No	No
Richest	Men	2782.4995	Never	Never	Never	>=150 Minutes/weeek	<5 ser/day	Rural	Others(Never married,Separated, Divorced,Widowed)	Islam	Rangpur	20-29	Higher Secondary & above	Not working/homemaker	<=7 hours	<=4 hours	No	Overweight/Obese	non-hypertensive	No	No	No
Richest	Men	470.39999	Never	Weekly consumption	Weekly consumption	>=150 Minutes/weeek	<5 ser/day	Slum	Currently married	Islam	Dhaka	20-29	Secodary	Working	<=7 hours	<=4 hours	Yes	Normal	non-hypertensive	No	No	No
Richer	Men	470.39999	Weekly consumption	Weekly consumption	Never	<150 Minutes/weeek	<5 ser/day	Slum	Currently married	Islam	Dhaka	20-29	Secodary	Working	>7hours	<=4 hours	No	Overweight/Obese	hypertensive	Yes	No	No
Poorer	Men	1666.7435	Never	Weekly consumption	Weekly consumption	>=150 Minutes/weeek	<5 ser/day	Rural	Currently married	Islam	Barisal	20-29	Primary	Working	<=7 hours	<=4 hours	No	Normal	non-hypertensive	No	No	No
Middle	Men	4323.3745	Weekly consumption	Weekly consumption	Weekly consumption	>=150 Minutes/weeek	<5 ser/day	Rural	Currently married	Islam	Khulna	20-29	Secodary	Working	>7hours	<=4 hours	No	Overweight/Obese	non-hypertensive	No	No	No
Poorest	Men	146.4375	Weekly consumption	Weekly consumption	Weekly consumption	>=150 Minutes/weeek	<5 ser/day	Non-slum urban	Currently married	Islam	Mymensingh	20-29	Higher Secondary & above	Not working/homemaker	>7hours	<=4 hours	No	Overweight/Obese	non-hypertensive	No	No	No
Poorest	Men	667.63123	Never	Weekly consumption	Never	>=150 Minutes/weeek	<5 ser/day	Rural	Currently married	Islam	Sylhet	20-29	Secodary	Working	<=7 hours	<=4 hours	Yes	Underweight	non-hypertensive	No	No	No
Poorest	Men	9497.248	Weekly consumption	Weekly consumption	Never	>=150 Minutes/weeek	<5 ser/day	Rural	Currently married	Islam	Khulna	20-29	Primary	Working	<=7 hours	<=4 hours	No	Normal	non-hypertensive	No	No	No
Poorer	Men	2782.4995	Weekly consumption	Weekly consumption	Weekly consumption	>=150 Minutes/weeek	<5 ser/day	Rural	Currently married	Islam	Rangpur	20-29	Secodary	Working	<=7 hours	<=4 hours	No	Normal	non-hypertensive	No	Yes	No
Middle	Men	163.29999	Never	Never	Never	>=150 Minutes/weeek	<5 ser/day	Slum	Currently married	Islam	Chattogram	20-29	Primary	Working	<=7 hours	<=4 hours	Yes	Normal	non-hypertensive	No	No	No
Richest	Men	160.05	Weekly consumption	Weekly consumption	Weekly consumption	<150 Minutes/weeek	<5 ser/day	Non-slum urban	Currently married	Islam	Rangpur	20-29	Secodary	Working	>7hours	<=4 hours	Yes	Normal	non-hypertensive	No	No	No
Middle	Men	441.60001	Never	Weekly consumption	Never	>=150 Minutes/weeek	<5 ser/day	Slum	Currently married	Islam	Dhaka	20-29	Primary	Working	>7hours	<=4 hours	Yes	Underweight	non-hypertensive	No	No	No
Poorest	Men	9497.248	Weekly consumption	Weekly consumption	Never	>=150 Minutes/weeek	>= 5 ser/day	Rural	Currently married	Islam	Khulna	20-29	Primary	Working	<=7 hours	<=4 hours	No	Overweight/Obese	non-hypertensive	No	No	No
Poorer	Men	1716.9468	Weekly consumption	Weekly consumption	Weekly consumption	<150 Minutes/weeek	<5 ser/day	Rural	Currently married	Islam	Barisal	20-29	Primary	Working	<=7 hours	<=4 hours	No	Normal	non-hypertensive	No	No	No
Richer	Men	1568.5687	Never	Never	Weekly consumption	>=150 Minutes/weeek	<5 ser/day	Non-slum urban	Currently married	Islam	Dhaka	20-29	Secodary	Working	>7hours	<=4 hours	Yes	Overweight/Obese	non-hypertensive	No	No	No
Richer	Men	667.63123	Never	Never	Never	>=150 Minutes/weeek	<5 ser/day	Rural	Currently married	Islam	Sylhet	20-29	Primary	Working	<=7 hours	<=4 hours	No	Normal	non-hypertensive	No	No	No
Richest	Men	489.80002	Never	Weekly consumption	Weekly consumption	<150 Minutes/weeek	>= 5 ser/day	Non-slum urban	Currently married	Islam	Khulna	20-29	Higher Secondary & above	Working	>7hours	>4hours	No	Overweight/Obese	non-hypertensive	No	No	No
Poorest	Men	734.70001	Weekly consumption	Weekly consumption	Weekly consumption	<150 Minutes/weeek	>= 5 ser/day	Non-slum urban	Others(Never married,Separated, Divorced,Widowed)	Islam	Khulna	20-29	Secodary	Working	>7hours	>4hours	Yes	Normal	non-hypertensive	No	No	No
Richer	Men	69.649994	Weekly consumption	Weekly consumption	Weekly consumption	>=150 Minutes/weeek	<5 ser/day	Slum	Currently married	Islam	Barisal	20-29	Primary	Working	>7hours	<=4 hours	Yes	Normal	non-hypertensive	No	No	No
Poorest	Men	1045.6874	Weekly consumption	Weekly consumption	Weekly consumption	>=150 Minutes/weeek	<5 ser/day	Rural	Currently married	Islam	Sylhet	20-29	Secodary	Working	>7hours	<=4 hours	Yes	Normal	hypertensive	No	No	No
Richer	Men	1080.4922	Weekly consumption	Never	Never	>=150 Minutes/weeek	<5 ser/day	Rural	Currently married	Islam	Chattogram	20-29	Secodary	Working	<=7 hours	<=4 hours	Yes	Overweight/Obese	hypertensive	No	No	No
Middle	Men	1795.4999	Weekly consumption	Never	Weekly consumption	>=150 Minutes/weeek	<5 ser/day	Rural	Currently married	Islam	Rangpur	20-29	Higher Secondary & above	Working	>7hours	<=4 hours	Yes	Overweight/Obese	non-hypertensive	No	No	No
Middle	Men	1001.2498	Weekly consumption	Weekly consumption	Weekly consumption	>=150 Minutes/weeek	>= 5 ser/day	Rural	Currently married	Islam	Mymensingh	20-29	Primary	Working	<=7 hours	<=4 hours	Yes	Underweight	non-hypertensive	No	No	No
Middle	Men	163.29999	Never	Weekly consumption	Weekly consumption	>=150 Minutes/weeek	<5 ser/day	Slum	Currently married	Islam	Chattogram	20-29	Secodary	Working	<=7 hours	<=4 hours	Yes	Normal	non-hypertensive	No	No	No
Richest	Men	908.6875	Weekly consumption	Weekly consumption	Weekly consumption	<150 Minutes/weeek	>= 5 ser/day	Non-slum urban	Currently married	Islam	Khulna	20-29	Secodary	Working	<=7 hours	<=4 hours	Yes	Overweight/Obese	non-hypertensive	No	No	No
Middle	Men	27.299999	Never	Never	Never	<150 Minutes/weeek	<5 ser/day	Slum	Others(Never married,Separated, Divorced,Widowed)	Islam	Rajshahi	20-29	No formal education	Working	>7hours	<=4 hours	No	Underweight	non-hypertensive	No	No	No
Middle	Men	1679.0919	Never	Never	Weekly consumption	>=150 Minutes/weeek	<5 ser/day	Rural	Currently married	Islam	Dhaka	20-29	Primary	Working	<=7 hours	<=4 hours	No	Overweight/Obese	non-hypertensive	No	No	No
Poorest	Men	318.65625	Weekly consumption	Weekly consumption	Never	>=150 Minutes/weeek	<5 ser/day	Rural	Currently married	Others(Hindu,Christian,Buddhist)	Chattogram	20-29	Higher Secondary & above	Working	<=7 hours	<=4 hours	No	Overweight/Obese	non-hypertensive	No	No	No
Richest	Men	81	Weekly consumption	Weekly consumption	Weekly consumption	<150 Minutes/weeek	>= 5 ser/day	Non-slum urban	Currently married	Islam	Rajshahi	20-29	Secodary	Working	>7hours	>4hours	Yes	Normal	non-hypertensive	No	No	No
Middle	Men	3203.9998	Weekly consumption	Never	Weekly consumption	>=150 Minutes/weeek	<5 ser/day	Rural	Currently married	Islam	Rajshahi	20-29	Secodary	Working	>7hours	<=4 hours	No	Normal	non-hypertensive	No	No	No
Richest	Men	292.875	Weekly consumption	Weekly consumption	Weekly consumption	>=150 Minutes/weeek	<5 ser/day	Non-slum urban	Others(Never married,Separated, Divorced,Widowed)	Islam	Mymensingh	20-29	Higher Secondary & above	Working	<=7 hours	<=4 hours	No	Overweight/Obese	non-hypertensive	No	No	No
Richest	Men	1795.4999	Weekly consumption	Weekly consumption	Weekly consumption	<150 Minutes/weeek	<5 ser/day	Rural	Currently married	Islam	Rangpur	20-29	Higher Secondary & above	Working	<=7 hours	<=4 hours	Yes	Overweight/Obese	non-hypertensive	No	No	No
Richest	Men	908.6875	Weekly consumption	Weekly consumption	Weekly consumption	<150 Minutes/weeek	<5 ser/day	Non-slum urban	Currently married	Islam	Khulna	20-29	Secodary	Working	>7hours	<=4 hours	Yes	Overweight/Obese	non-hypertensive	No	No	No
Poorest	Men	244.89372	Never	Weekly consumption	Weekly consumption	>=150 Minutes/weeek	<5 ser/day	Non-slum urban	Others(Never married,Separated, Divorced,Widowed)	Islam	Dhaka	20-29	Higher Secondary & above	Working	<=7 hours	<=4 hours	Yes	Overweight/Obese	hypertensive	No	No	No
Poorer	Men	1557	Weekly consumption	Never	Never	>=150 Minutes/weeek	<5 ser/day	Rural	Currently married	Islam	Rajshahi	20-29	Higher Secondary & above	Working	<=7 hours	<=4 hours	No	Normal	non-hypertensive	No	No	No
Middle	Men	11315.388	Weekly consumption	Weekly consumption	Weekly consumption	<150 Minutes/weeek	<5 ser/day	Rural	Others(Never married,Separated, Divorced,Widowed)	Others(Hindu,Christian,Buddhist)	Chattogram	20-29	Primary	Working	>7hours	<=4 hours	No	Normal	non-hypertensive	No	No	No
Poorest	Men	5657.6938	Weekly consumption	Weekly consumption	Weekly consumption	>=150 Minutes/weeek	>= 5 ser/day	Rural	Currently married	Islam	Chattogram	20-29	Primary	Working	<=7 hours	<=4 hours	No	Normal	non-hypertensive	No	No	No
Middle	Men	1557	Weekly consumption	Weekly consumption	Never	>=150 Minutes/weeek	<5 ser/day	Rural	Currently married	Islam	Rajshahi	20-29	Secodary	Working	<=7 hours	<=4 hours	No	Overweight/Obese	hypertensive	No	No	No
Richer	Men	2433.7498	Never	Weekly consumption	Weekly consumption	>=150 Minutes/weeek	>= 5 ser/day	Rural	Currently married	Islam	Mymensingh	20-29	No formal education	Working	<=7 hours	<=4 hours	No	Normal	non-hypertensive	No	No	No
Poorer	Men	4323.3745	Weekly consumption	Never	Weekly consumption	>=150 Minutes/weeek	>= 5 ser/day	Rural	Currently married	Islam	Khulna	20-29	Primary	Working	<=7 hours	<=4 hours	No	Overweight/Obese	non-hypertensive	No	No	No
Richest	Men	1557	Weekly consumption	Weekly consumption	Weekly consumption	>=150 Minutes/weeek	<5 ser/day	Rural	Currently married	Islam	Rajshahi	20-29	Higher Secondary & above	Working	<=7 hours	<=4 hours	No	Overweight/Obese	non-hypertensive	No	No	No
Poorest	Men	11315.388	Never	Weekly consumption	Never	>=150 Minutes/weeek	>= 5 ser/day	Rural	Others(Never married,Separated, Divorced,Widowed)	Islam	Chattogram	20-29	No formal education	Working	<=7 hours	<=4 hours	Yes	Normal	non-hypertensive	No	No	No
Middle	Men	1557	Weekly consumption	Weekly consumption	Never	>=150 Minutes/weeek	<5 ser/day	Rural	Currently married	Islam	Rajshahi	20-29	Secodary	Working	<=7 hours	<=4 hours	No	Overweight/Obese	non-hypertensive	No	No	No
Poorest	Men	4323.3745	Weekly consumption	Weekly consumption	Weekly consumption	>=150 Minutes/weeek	<5 ser/day	Rural	Currently married	Islam	Khulna	20-29	No formal education	Working	<=7 hours	<=4 hours	Yes	Underweight	non-hypertensive	No	No	No
Middle	Men	4867.4995	Weekly consumption	Weekly consumption	Never	>=150 Minutes/weeek	>= 5 ser/day	Rural	Currently married	Islam	Mymensingh	20-29	Primary	Working	>7hours	<=4 hours	Yes	Normal	non-hypertensive	No	No	No
Poorest	Men	12993.747	Weekly consumption	Never	Weekly consumption	>=150 Minutes/weeek	<5 ser/day	Rural	Others(Never married,Separated, Divorced,Widowed)	Islam	Chattogram	20-29	Secodary	Working	<=7 hours	<=4 hours	No	Overweight/Obese	hypertensive	No	No	No
Middle	Men	4867.4995	Never	Never	Never	>=150 Minutes/weeek	>= 5 ser/day	Rural	Currently married	Islam	Mymensingh	20-29	Primary	Working	<=7 hours	<=4 hours	No	Normal	non-hypertensive	No	No	No
Poorest	Men	2389.4998	Never	Weekly consumption	Weekly consumption	>=150 Minutes/weeek	<5 ser/day	Rural	Currently married	Others(Hindu,Christian,Buddhist)	Rajshahi	20-29	Primary	Working	<=7 hours	<=4 hours	Yes	Underweight	non-hypertensive	No	No	No
Richer	Men	6090.8188	Weekly consumption	Weekly consumption	Weekly consumption	>=150 Minutes/weeek	<5 ser/day	Rural	Others(Never married,Separated, Divorced,Widowed)	Islam	Chattogram	20-29	Higher Secondary & above	Working	<=7 hours	<=4 hours	No	Overweight/Obese	non-hypertensive	No	No	No
Middle	Men	2389.4998	Weekly consumption	Weekly consumption	Weekly consumption	<150 Minutes/weeek	>= 5 ser/day	Rural	Currently married	Others(Hindu,Christian,Buddhist)	Rajshahi	20-29	Secodary	Working	<=7 hours	<=4 hours	Yes	Underweight	non-hypertensive	No	No	No
Poorest	Men	13626.898	Weekly consumption	Weekly consumption	Weekly consumption	>=150 Minutes/weeek	<5 ser/day	Rural	Currently married	Others(Hindu,Christian,Buddhist)	Rajshahi	20-29	Primary	Working	<=7 hours	<=4 hours	No	Overweight/Obese	non-hypertensive	No	No	No
Middle	Men	5657.6938	Weekly consumption	Weekly consumption	Weekly consumption	>=150 Minutes/weeek	<5 ser/day	Rural	Currently married	Islam	Chattogram	20-29	No formal education	Working	<=7 hours	<=4 hours	Yes	Normal	non-hypertensive	No	No	No
Richer	Men	31	Weekly consumption	Never	Weekly consumption	<150 Minutes/weeek	>= 5 ser/day	Slum	Currently married	Islam	Khulna	20-29	No formal education	Working	>7hours	>4hours	Yes	Normal	non-hypertensive	No	No	No
Middle	Men	11315.388	Weekly consumption	Weekly consumption	Weekly consumption	>=150 Minutes/weeek	<5 ser/day	Rural	Others(Never married,Separated, Divorced,Widowed)	Islam	Chattogram	20-29	Primary	Working	<=7 hours	<=4 hours	Yes	Normal	non-hypertensive	No	No	No
Middle	Men	2396.2498	Never	Weekly consumption	Weekly consumption	>=150 Minutes/weeek	<5 ser/day	Rural	Currently married	Others(Hindu,Christian,Buddhist)	Barisal	20-29	No formal education	Working	<=7 hours	<=4 hours	Yes	Underweight	non-hypertensive	Yes	No	No
Richest	Men	6467.999	Never	Weekly consumption	Never	>=150 Minutes/weeek	<5 ser/day	Rural	Others(Never married,Separated, Divorced,Widowed)	Islam	Khulna	20-29	Secodary	Not working/homemaker	<=7 hours	<=4 hours	No	Overweight/Obese	hypertensive	No	No	No
Middle	Men	748.125	Weekly consumption	Weekly consumption	Weekly consumption	>=150 Minutes/weeek	>= 5 ser/day	Rural	Currently married	Islam	Mymensingh	20-29	Secodary	Working	>7hours	<=4 hours	No	Overweight/Obese	non-hypertensive	No	No	No
Richer	Men	31	Weekly consumption	Weekly consumption	Weekly consumption	<150 Minutes/weeek	>= 5 ser/day	Slum	Currently married	Islam	Khulna	20-29	Primary	Working	>7hours	>4hours	Yes	Overweight/Obese	non-hypertensive	No	No	No
Richest	Men	470.39999	Weekly consumption	Weekly consumption	Weekly consumption	>=150 Minutes/weeek	<5 ser/day	Slum	Currently married	Islam	Dhaka	20-29	Secodary	Working	<=7 hours	<=4 hours	Yes	Normal	non-hypertensive	No	No	No
Middle	Men	1876.4998	Weekly consumption	Weekly consumption	Never	>=150 Minutes/weeek	<5 ser/day	Rural	Others(Never married,Separated, Divorced,Widowed)	Islam	Rajshahi	20-29	Secodary	Working	<=7 hours	<=4 hours	No	Normal	non-hypertensive	No	No	No
Richer	Men	7905.6245	Weekly consumption	Never	Weekly consumption	>=150 Minutes/weeek	<5 ser/day	Rural	Currently married	Islam	Rangpur	20-29	Secodary	Working	<=7 hours	<=4 hours	Yes	Underweight	non-hypertensive	Yes	Yes	No
Poorest	Men	12935.998	Weekly consumption	Weekly consumption	Never	>=150 Minutes/weeek	<5 ser/day	Rural	Currently married	Islam	Khulna	20-29	Secodary	Working	<=7 hours	<=4 hours	No	Normal	non-hypertensive	No	No	No
Richest	Men	11903.124	Never	Weekly consumption	Weekly consumption	>=150 Minutes/weeek	>= 5 ser/day	Rural	Currently married	Islam	Mymensingh	20-29	Higher Secondary & above	Working	<=7 hours	<=4 hours	No	Overweight/Obese	hypertensive	No	No	No
Richer	Men	318.65625	Weekly consumption	Weekly consumption	Weekly consumption	>=150 Minutes/weeek	>= 5 ser/day	Rural	Currently married	Others(Hindu,Christian,Buddhist)	Chattogram	20-29	Secodary	Working	<=7 hours	<=4 hours	No	Normal	non-hypertensive	No	No	No
Poorest	Men	1001.2498	Never	Weekly consumption	Weekly consumption	>=150 Minutes/weeek	>= 5 ser/day	Rural	Currently married	Islam	Mymensingh	20-29	No formal education	Working	<=7 hours	<=4 hours	Yes	Underweight	non-hypertensive	No	Yes	No
Richer	Men	2699.9998	Weekly consumption	Weekly consumption	Weekly consumption	>=150 Minutes/weeek	<5 ser/day	Rural	Others(Never married,Separated, Divorced,Widowed)	Islam	Barisal	20-29	Higher Secondary & above	Not working/homemaker	>7hours	<=4 hours	No	Overweight/Obese	non-hypertensive	No	No	No
Middle	Men	10692.499	Never	Weekly consumption	Never	>=150 Minutes/weeek	<5 ser/day	Rural	Currently married	Islam	Rangpur	20-29	Primary	Working	<=7 hours	<=4 hours	No	Normal	non-hypertensive	No	No	No
Poorer	Men	12025	Never	Never	Weekly consumption	>=150 Minutes/weeek	>= 5 ser/day	Rural	Currently married	Islam	Mymensingh	20-29	Secodary	Working	>7hours	<=4 hours	No	Underweight	non-hypertensive	No	No	No
Middle	Men	6012.5	Never	Weekly consumption	Weekly consumption	>=150 Minutes/weeek	>= 5 ser/day	Rural	Currently married	Islam	Mymensingh	20-29	No formal education	Working	<=7 hours	<=4 hours	No	Normal	non-hypertensive	No	No	No
Poorer	Men	3278.6758	Weekly consumption	Weekly consumption	Weekly consumption	>=150 Minutes/weeek	<5 ser/day	Rural	Currently married	Islam	Dhaka	20-29	Secodary	Working	>7hours	<=4 hours	Yes	Normal	non-hypertensive	No	No	No
Poorest	Men	1973.8124	Weekly consumption	Weekly consumption	Weekly consumption	>=150 Minutes/weeek	<5 ser/day	Rural	Currently married	Islam	Chattogram	20-29	Primary	Working	>7hours	<=4 hours	Yes	Overweight/Obese	non-hypertensive	No	No	No
Middle	Men	6012.5	Never	Weekly consumption	Weekly consumption	>=150 Minutes/weeek	>= 5 ser/day	Rural	Currently married	Islam	Mymensingh	20-29	Primary	Working	>7hours	<=4 hours	No	Normal	hypertensive	No	No	No
Richest	Men	49.058819	Weekly consumption	Weekly consumption	Weekly consumption	>=150 Minutes/weeek	<5 ser/day	Non-slum urban	Others(Never married,Separated, Divorced,Widowed)	Islam	Rajshahi	20-29	Higher Secondary & above	Working	<=7 hours	<=4 hours	Yes	Overweight/Obese	hypertensive	No	No	No
Richest	Men	7905.6245	Weekly consumption	Weekly consumption	Weekly consumption	>=150 Minutes/weeek	<5 ser/day	Rural	Currently married	Islam	Rangpur	20-29	Primary	Working	<=7 hours	<=4 hours	Yes	Normal	hypertensive	No	No	No
Richer	Men	2591.1528	Never	Never	Weekly consumption	<150 Minutes/weeek	>= 5 ser/day	Non-slum urban	Currently married	Islam	Chattogram	20-29	Primary	Working	>7hours	>4hours	Yes	Overweight/Obese	non-hypertensive	No	No	Yes
Middle	Men	3670.3123	Weekly consumption	Weekly consumption	Weekly consumption	>=150 Minutes/weeek	<5 ser/day	Rural	Currently married	Islam	Barisal	20-29	Secodary	Working	>7hours	<=4 hours	No	Overweight/Obese	non-hypertensive	No	No	No
Middle	Men	9169.874	Never	Never	Weekly consumption	>=150 Minutes/weeek	<5 ser/day	Rural	Currently married	Others(Hindu,Christian,Buddhist)	Rangpur	20-29	Primary	Working	<=7 hours	<=4 hours	No	Overweight/Obese	non-hypertensive	No	No	No
Poorer	Men	10557.42	Weekly consumption	Weekly consumption	Weekly consumption	>=150 Minutes/weeek	<5 ser/day	Rural	Others(Never married,Separated, Divorced,Widowed)	Islam	Chattogram	20-29	Primary	Working	<=7 hours	<=4 hours	No	Normal	non-hypertensive	No	No	No
Middle	Men	116.725	Weekly consumption	Weekly consumption	Weekly consumption	<150 Minutes/weeek	<5 ser/day	Slum	Currently married	Islam	Chattogram	20-29	Secodary	Working	>7hours	<=4 hours	No	Normal	non-hypertensive	No	No	No
Richer	Men	116.725	Weekly consumption	Weekly consumption	Weekly consumption	>=150 Minutes/weeek	<5 ser/day	Slum	Currently married	Islam	Chattogram	20-29	No formal education	Working	<=7 hours	<=4 hours	No	Normal	non-hypertensive	No	No	No
Richest	Men	3670.3123	Never	Weekly consumption	Weekly consumption	>=150 Minutes/weeek	<5 ser/day	Rural	Currently married	Others(Hindu,Christian,Buddhist)	Barisal	20-29	Primary	Working	>7hours	<=4 hours	No	Underweight	non-hypertensive	No	No	No
Middle	Men	6090.8188	Weekly consumption	Weekly consumption	Weekly consumption	>=150 Minutes/weeek	<5 ser/day	Rural	Others(Never married,Separated, Divorced,Widowed)	Islam	Chattogram	20-29	Secodary	Working	<=7 hours	<=4 hours	No	Normal	non-hypertensive	No	No	No
Richest	Men	1876.4998	Weekly consumption	Weekly consumption	Weekly consumption	<150 Minutes/weeek	<5 ser/day	Rural	Currently married	Islam	Rajshahi	20-29	Higher Secondary & above	Not working/homemaker	>7hours	<=4 hours	No	Overweight/Obese	non-hypertensive	No	No	No
Richest	Men	146.4375	Never	Weekly consumption	Never	>=150 Minutes/weeek	<5 ser/day	Non-slum urban	Currently married	Islam	Mymensingh	20-29	Higher Secondary & above	Working	<=7 hours	<=4 hours	No	Normal	non-hypertensive	No	No	No
Poorest	Men	4323.3745	Weekly consumption	Weekly consumption	Never	>=150 Minutes/weeek	<5 ser/day	Rural	Currently married	Islam	Khulna	20-29	Primary	Working	<=7 hours	<=4 hours	No	Normal	non-hypertensive	No	Yes	No
Poorest	Men	6090.8188	Weekly consumption	Weekly consumption	Weekly consumption	>=150 Minutes/weeek	<5 ser/day	Rural	Currently married	Others(Hindu,Christian,Buddhist)	Chattogram	20-29	No formal education	Working	<=7 hours	<=4 hours	No	Underweight	non-hypertensive	No	Yes	No
Poorer	Men	1157.6249	Weekly consumption	Weekly consumption	Weekly consumption	<150 Minutes/weeek	<5 ser/day	Rural	Others(Never married,Separated, Divorced,Widowed)	Others(Hindu,Christian,Buddhist)	Sylhet	20-29	Primary	Not working/homemaker	<=7 hours	<=4 hours	No	Overweight/Obese	hypertensive	No	No	No
Poorer	Men	10456.874	Never	Weekly consumption	Weekly consumption	>=150 Minutes/weeek	<5 ser/day	Rural	Currently married	Islam	Rangpur	20-29	Primary	Working	<=7 hours	<=4 hours	Yes	Normal	non-hypertensive	No	No	No
Richer	Men	6012.5	Weekly consumption	Weekly consumption	Weekly consumption	>=150 Minutes/weeek	>= 5 ser/day	Rural	Currently married	Islam	Mymensingh	20-29	No formal education	Working	<=7 hours	<=4 hours	No	Normal	non-hypertensive	No	No	No
Richest	Men	244.90001	Weekly consumption	Weekly consumption	Weekly consumption	<150 Minutes/weeek	>= 5 ser/day	Non-slum urban	Currently married	Others(Hindu,Christian,Buddhist)	Khulna	20-29	Higher Secondary & above	Working	>7hours	>4hours	Yes	Overweight/Obese	hypertensive	No	No	No
Middle	Men	24452.996	Weekly consumption	Weekly consumption	Never	>=150 Minutes/weeek	<5 ser/day	Rural	Currently married	Islam	Rangpur	20-29	No formal education	Working	<=7 hours	<=4 hours	No	Normal	non-hypertensive	No	No	No
Middle	Men	3198.9746	Weekly consumption	Weekly consumption	Weekly consumption	>=150 Minutes/weeek	<5 ser/day	Rural	Currently married	Islam	Dhaka	20-29	Primary	Working	<=7 hours	<=4 hours	No	Normal	non-hypertensive	No	No	No
Poorest	Men	1045.6874	Weekly consumption	Weekly consumption	Weekly consumption	>=150 Minutes/weeek	<5 ser/day	Rural	Currently married	Islam	Sylhet	20-29	No formal education	Working	<=7 hours	<=4 hours	Yes	Underweight	non-hypertensive	No	No	No
Poorer	Men	8292.374	Never	Weekly consumption	Never	>=150 Minutes/weeek	<5 ser/day	Rural	Currently married	Islam	Rajshahi	20-29	Primary	Working	<=7 hours	<=4 hours	Yes	Normal	non-hypertensive	No	No	No
Richer	Men	2811.375	Weekly consumption	Weekly consumption	Weekly consumption	>=150 Minutes/weeek	<5 ser/day	Rural	Others(Never married,Separated, Divorced,Widowed)	Others(Hindu,Christian,Buddhist)	Sylhet	20-29	Primary	Working	<=7 hours	<=4 hours	No	Underweight	non-hypertensive	No	No	No
Poorest	Men	27891.951	Weekly consumption	Weekly consumption	Weekly consumption	<150 Minutes/weeek	<5 ser/day	Rural	Others(Never married,Separated, Divorced,Widowed)	Islam	Rajshahi	20-29	Primary	Working	<=7 hours	<=4 hours	No	Normal	non-hypertensive	No	No	No
Poorest	Men	13945.976	Never	Weekly consumption	Weekly consumption	<150 Minutes/weeek	<5 ser/day	Rural	Currently married	Islam	Rajshahi	20-29	Primary	Working	<=7 hours	<=4 hours	No	Overweight/Obese	non-hypertensive	No	No	No
Richer	Men	116.55	Weekly consumption	Never	Weekly consumption	<150 Minutes/weeek	<5 ser/day	Non-slum urban	Others(Never married,Separated, Divorced,Widowed)	Others(Hindu,Christian,Buddhist)	Dhaka	20-29	Higher Secondary & above	Working	<=7 hours	<=4 hours	No	Overweight/Obese	non-hypertensive	No	No	No
Poorer	Men	1876.4998	Weekly consumption	Weekly consumption	Weekly consumption	>=150 Minutes/weeek	>= 5 ser/day	Rural	Others(Never married,Separated, Divorced,Widowed)	Islam	Rajshahi	20-29	Primary	Working	<=7 hours	<=4 hours	No	Underweight	non-hypertensive	No	No	No
Richest	Men	20.6	Weekly consumption	Weekly consumption	Weekly consumption	>=150 Minutes/weeek	<5 ser/day	Slum	Currently married	Islam	Mymensingh	20-29	Primary	Working	<=7 hours	<=4 hours	No	Overweight/Obese	non-hypertensive	No	No	No
Richer	Men	1.4499999	Weekly consumption	Never	Weekly consumption	<150 Minutes/weeek	<5 ser/day	Slum	Currently married	Islam	Sylhet	20-29	Primary	Working	>7hours	<=4 hours	No	Normal	non-hypertensive	No	No	No
Richer	Men	6918.7495	Weekly consumption	Weekly consumption	Weekly consumption	>=150 Minutes/weeek	<5 ser/day	Rural	Currently married	Islam	Barisal	20-29	Primary	Working	<=7 hours	<=4 hours	No	Normal	non-hypertensive	No	No	No
Poorest	Men	19533.146	Never	Weekly consumption	Never	>=150 Minutes/weeek	<5 ser/day	Rural	Currently married	Islam	Rajshahi	20-29	Primary	Working	>7hours	<=4 hours	No	Normal	non-hypertensive	No	No	No
Richest	Men	2.8999999	Weekly consumption	Weekly consumption	Weekly consumption	>=150 Minutes/weeek	>= 5 ser/day	Slum	Currently married	Islam	Sylhet	20-29	No formal education	Working	<=7 hours	<=4 hours	No	Normal	non-hypertensive	No	No	No
Richest	Men	9766.5732	Weekly consumption	Weekly consumption	Weekly consumption	>=150 Minutes/weeek	<5 ser/day	Rural	Currently married	Islam	Rajshahi	20-29	Primary	Working	<=7 hours	<=4 hours	Yes	Normal	non-hypertensive	No	No	No
Middle	Men	13626.898	Weekly consumption	Never	Never	>=150 Minutes/weeek	<5 ser/day	Rural	Currently married	Islam	Rajshahi	20-29	Primary	Working	<=7 hours	<=4 hours	No	Overweight/Obese	non-hypertensive	No	No	No
Middle	Men	9766.5732	Weekly consumption	Weekly consumption	Weekly consumption	<150 Minutes/weeek	>= 5 ser/day	Rural	Currently married	Islam	Rajshahi	20-29	Primary	Working	>7hours	<=4 hours	Yes	Normal	non-hypertensive	No	No	No
Poorer	Men	13626.898	Never	Never	Never	<150 Minutes/weeek	<5 ser/day	Rural	Currently married	Islam	Rajshahi	20-29	Primary	Working	<=7 hours	<=4 hours	No	Overweight/Obese	non-hypertensive	No	No	No
Poorest	Men	9766.5732	Never	Weekly consumption	Weekly consumption	>=150 Minutes/weeek	<5 ser/day	Rural	Others(Never married,Separated, Divorced,Widowed)	Islam	Rajshahi	20-29	Primary	Working	<=7 hours	<=4 hours	Yes	Normal	non-hypertensive	No	No	No
Richer	Men	1254.2999	Never	Weekly consumption	Weekly consumption	>=150 Minutes/weeek	<5 ser/day	Non-slum urban	Currently married	Islam	Dhaka	20-29	Primary	Working	<=7 hours	<=4 hours	Yes	Overweight/Obese	non-hypertensive	No	No	No
Richer	Men	27.299999	Weekly consumption	Weekly consumption	Weekly consumption	<150 Minutes/weeek	<5 ser/day	Slum	Currently married	Islam	Rajshahi	20-29	Primary	Working	<=7 hours	<=4 hours	No	Underweight	non-hypertensive	No	Yes	No
Middle	Men	1.4499999	Never	Never	Weekly consumption	>=150 Minutes/weeek	<5 ser/day	Slum	Currently married	Islam	Sylhet	20-29	Primary	Working	>7hours	<=4 hours	No	Normal	non-hypertensive	No	No	No
Middle	Men	163.29999	Weekly consumption	Weekly consumption	Weekly consumption	<150 Minutes/weeek	<5 ser/day	Slum	Currently married	Islam	Chattogram	20-29	No formal education	Working	>7hours	<=4 hours	Yes	Overweight/Obese	non-hypertensive	Yes	No	No
Poorer	Men	2389.4998	Never	Weekly consumption	Weekly consumption	>=150 Minutes/weeek	<5 ser/day	Rural	Currently married	Others(Hindu,Christian,Buddhist)	Rajshahi	20-29	Higher Secondary & above	Working	<=7 hours	<=4 hours	Yes	Underweight	non-hypertensive	No	No	No
Middle	Men	119.47501	Weekly consumption	Weekly consumption	Weekly consumption	>=150 Minutes/weeek	<5 ser/day	Non-slum urban	Currently married	Islam	Sylhet	20-29	No formal education	Working	<=7 hours	<=4 hours	No	Normal	non-hypertensive	No	No	No
Richer	Men	163.29999	Never	Weekly consumption	Weekly consumption	<150 Minutes/weeek	<5 ser/day	Slum	Others(Never married,Separated, Divorced,Widowed)	Islam	Chattogram	20-29	Primary	Working	<=7 hours	<=4 hours	No	Overweight/Obese	non-hypertensive	No	No	No
Richer	Men	10456.874	Never	Weekly consumption	Weekly consumption	<150 Minutes/weeek	<5 ser/day	Rural	Currently married	Islam	Rangpur	20-29	Secodary	Working	<=7 hours	<=4 hours	No	Overweight/Obese	hypertensive	No	No	No
Richer	Men	1254.2999	Weekly consumption	Weekly consumption	Weekly consumption	>=150 Minutes/weeek	<5 ser/day	Non-slum urban	Currently married	Islam	Dhaka	20-29	No formal education	Working	<=7 hours	<=4 hours	Yes	Normal	non-hypertensive	No	No	No
Richest	Men	470.39999	Weekly consumption	Never	Weekly consumption	>=150 Minutes/weeek	>= 5 ser/day	Slum	Others(Never married,Separated, Divorced,Widowed)	Islam	Dhaka	20-29	Primary	Working	<=7 hours	<=4 hours	No	Normal	non-hypertensive	No	No	No
Middle	Men	1716.9468	Never	Weekly consumption	Weekly consumption	>=150 Minutes/weeek	<5 ser/day	Rural	Currently married	Islam	Barisal	20-29	Secodary	Working	>7hours	<=4 hours	No	Overweight/Obese	non-hypertensive	No	No	No
Middle	Men	470.39999	Weekly consumption	Never	Weekly consumption	<150 Minutes/weeek	<5 ser/day	Slum	Currently married	Islam	Dhaka	20-29	Primary	Working	>7hours	<=4 hours	Yes	Overweight/Obese	non-hypertensive	No	No	No
Richest	Men	883.20001	Never	Weekly consumption	Never	>=150 Minutes/weeek	<5 ser/day	Slum	Others(Never married,Separated, Divorced,Widowed)	Islam	Dhaka	20-29	Higher Secondary & above	Not working/homemaker	>7hours	<=4 hours	No	Overweight/Obese	non-hypertensive	No	No	No
Richer	Men	2508.5999	Weekly consumption	Weekly consumption	Weekly consumption	<150 Minutes/weeek	>= 5 ser/day	Non-slum urban	Others(Never married,Separated, Divorced,Widowed)	Islam	Dhaka	20-29	Primary	Working	>7hours	<=4 hours	No	Overweight/Obese	non-hypertensive	No	No	No
Richest	Men	1254.2999	Never	Weekly consumption	Weekly consumption	>=150 Minutes/weeek	>= 5 ser/day	Non-slum urban	Currently married	Islam	Dhaka	20-29	No formal education	Working	<=7 hours	<=4 hours	Yes	Normal	non-hypertensive	No	No	No
Richest	Men	116.725	Weekly consumption	Weekly consumption	Weekly consumption	>=150 Minutes/weeek	<5 ser/day	Slum	Others(Never married,Separated, Divorced,Widowed)	Islam	Chattogram	20-29	Secodary	Working	>7hours	<=4 hours	No	Overweight/Obese	non-hypertensive	No	No	No
Richest	Men	2508.5999	Weekly consumption	Weekly consumption	Weekly consumption	>=150 Minutes/weeek	>= 5 ser/day	Non-slum urban	Currently married	Islam	Dhaka	20-29	No formal education	Working	<=7 hours	<=4 hours	Yes	Underweight	non-hypertensive	No	No	No
Richer	Men	2591.1528	Weekly consumption	Weekly consumption	Weekly consumption	<150 Minutes/weeek	>= 5 ser/day	Non-slum urban	Others(Never married,Separated, Divorced,Widowed)	Islam	Chattogram	20-29	Primary	Working	>7hours	>4hours	No	Normal	non-hypertensive	No	No	No
Middle	Men	6798.7495	Weekly consumption	Weekly consumption	Weekly consumption	>=150 Minutes/weeek	>= 5 ser/day	Rural	Currently married	Islam	Khulna	20-29	Primary	Working	<=7 hours	<=4 hours	Yes	Overweight/Obese	non-hypertensive	No	No	No
Poorer	Men	3198.9746	Weekly consumption	Weekly consumption	Weekly consumption	>=150 Minutes/weeek	<5 ser/day	Rural	Currently married	Islam	Dhaka	20-29	Primary	Working	<=7 hours	<=4 hours	No	Overweight/Obese	non-hypertensive	No	No	No
Richest	Men	80.025002	Never	Weekly consumption	Weekly consumption	>=150 Minutes/weeek	<5 ser/day	Non-slum urban	Currently married	Islam	Rangpur	20-29	Higher Secondary & above	Not working/homemaker	>7hours	<=4 hours	Yes	Overweight/Obese	non-hypertensive	No	No	No
Poorer	Men	1673.9999	Weekly consumption	Weekly consumption	Weekly consumption	>=150 Minutes/weeek	<5 ser/day	Rural	Currently married	Islam	Rangpur	20-29	Higher Secondary & above	Working	>7hours	<=4 hours	Yes	Normal	non-hypertensive	No	No	No
Richest	Men	489.80002	Never	Weekly consumption	Weekly consumption	<150 Minutes/weeek	>= 5 ser/day	Non-slum urban	Currently married	Islam	Khulna	20-29	Higher Secondary & above	Working	>7hours	>4hours	No	Overweight/Obese	non-hypertensive	No	No	No
Poorer	Men	667.63123	Never	Weekly consumption	Never	>=150 Minutes/weeek	<5 ser/day	Rural	Currently married	Islam	Sylhet	20-29	Primary	Working	>7hours	<=4 hours	No	Underweight	hypertensive	No	No	No
Middle	Men	3138.5251	Never	Weekly consumption	Weekly consumption	>=150 Minutes/weeek	<5 ser/day	Rural	Currently married	Islam	Sylhet	20-29	Primary	Working	<=7 hours	<=4 hours	No	Normal	non-hypertensive	No	No	No
Poorer	Men	1639.3379	Weekly consumption	Never	Never	>=150 Minutes/weeek	<5 ser/day	Rural	Currently married	Islam	Dhaka	20-29	Secodary	Working	<=7 hours	<=4 hours	Yes	Underweight	non-hypertensive	No	No	No
Richest	Men	1817.375	Weekly consumption	Weekly consumption	Weekly consumption	>=150 Minutes/weeek	<5 ser/day	Non-slum urban	Currently married	Islam	Khulna	20-29	Secodary	Working	<=7 hours	<=4 hours	Yes	Underweight	non-hypertensive	No	No	No
Poorer	Men	1045.6874	Weekly consumption	Weekly consumption	Weekly consumption	>=150 Minutes/weeek	<5 ser/day	Rural	Currently married	Islam	Sylhet	20-29	Primary	Working	>7hours	<=4 hours	No	Normal	non-hypertensive	No	No	No
Poorest	Men	81	Weekly consumption	Never	Weekly consumption	<150 Minutes/weeek	>= 5 ser/day	Non-slum urban	Currently married	Islam	Rajshahi	20-29	Secodary	Working	>7hours	>4hours	Yes	Overweight/Obese	non-hypertensive	No	No	No
Poorest	Men	1045.6874	Never	Weekly consumption	Weekly consumption	>=150 Minutes/weeek	<5 ser/day	Rural	Currently married	Islam	Sylhet	20-29	No formal education	Working	<=7 hours	<=4 hours	No	Underweight	non-hypertensive	No	No	No
Poorer	Men	1795.4999	Weekly consumption	Weekly consumption	Never	>=150 Minutes/weeek	<5 ser/day	Rural	Currently married	Others(Hindu,Christian,Buddhist)	Rangpur	20-29	Secodary	Working	<=7 hours	<=4 hours	No	Normal	non-hypertensive	No	No	No
Middle	Men	3138.5251	Never	Weekly consumption	Never	>=150 Minutes/weeek	<5 ser/day	Rural	Others(Never married,Separated, Divorced,Widowed)	Islam	Sylhet	20-29	Primary	Working	<=7 hours	<=4 hours	Yes	Normal	non-hypertensive	No	No	No
Poorest	Men	1096.8749	Weekly consumption	Weekly consumption	Weekly consumption	>=150 Minutes/weeek	<5 ser/day	Rural	Currently married	Islam	Dhaka	20-29	Primary	Working	<=7 hours	<=4 hours	No	Overweight/Obese	hypertensive	No	No	No
Richer	Men	163.29999	Weekly consumption	Weekly consumption	Weekly consumption	>=150 Minutes/weeek	<5 ser/day	Slum	Currently married	Islam	Chattogram	20-29	Primary	Working	<=7 hours	<=4 hours	Yes	Underweight	non-hypertensive	No	No	No
Richer	Men	2296.25	Weekly consumption	Weekly consumption	Weekly consumption	<150 Minutes/weeek	<5 ser/day	Rural	Others(Never married,Separated, Divorced,Widowed)	Islam	Mymensingh	20-29	Higher Secondary & above	Working	<=7 hours	<=4 hours	No	Normal	non-hypertensive	No	No	No
Richer	Men	98.117638	Weekly consumption	Weekly consumption	Weekly consumption	<150 Minutes/weeek	<5 ser/day	Non-slum urban	Currently married	Islam	Rajshahi	20-29	Higher Secondary & above	Not working/homemaker	<=7 hours	<=4 hours	No	Overweight/Obese	non-hypertensive	No	No	No
Richest	Men	6397.9492	Weekly consumption	Weekly consumption	Weekly consumption	>=150 Minutes/weeek	<5 ser/day	Rural	Others(Never married,Separated, Divorced,Widowed)	Islam	Dhaka	20-29	Secodary	Working	<=7 hours	<=4 hours	No	Overweight/Obese	non-hypertensive	No	No	No
Richest	Men	466.20001	Never	Weekly consumption	Weekly consumption	>=150 Minutes/weeek	<5 ser/day	Non-slum urban	Others(Never married,Separated, Divorced,Widowed)	Others(Hindu,Christian,Buddhist)	Dhaka	20-29	Secodary	Working	>7hours	<=4 hours	No	Normal	non-hypertensive	No	No	No
Middle	Men	163.29999	Weekly consumption	Weekly consumption	Weekly consumption	<150 Minutes/weeek	<5 ser/day	Slum	Currently married	Islam	Chattogram	20-29	Primary	Working	<=7 hours	<=4 hours	Yes	Underweight	non-hypertensive	No	No	No
Richer	Men	3138.5251	Weekly consumption	Weekly consumption	Weekly consumption	>=150 Minutes/weeek	<5 ser/day	Rural	Currently married	Islam	Sylhet	20-29	Primary	Working	>7hours	<=4 hours	No	Normal	non-hypertensive	No	No	No
Middle	Men	163.29999	Weekly consumption	Weekly consumption	Weekly consumption	>=150 Minutes/weeek	<5 ser/day	Slum	Currently married	Islam	Chattogram	20-29	Secodary	Working	<=7 hours	<=4 hours	Yes	Normal	non-hypertensive	No	No	No
Poorest	Men	1312.4999	Weekly consumption	Weekly consumption	Weekly consumption	>=150 Minutes/weeek	<5 ser/day	Rural	Currently married	Others(Hindu,Christian,Buddhist)	Rangpur	20-29	Primary	Working	<=7 hours	<=4 hours	Yes	Normal	non-hypertensive	No	No	No
Richer	Men	2591.1528	Never	Weekly consumption	Weekly consumption	<150 Minutes/weeek	>= 5 ser/day	Non-slum urban	Currently married	Islam	Chattogram	20-29	Primary	Working	>7hours	>4hours	Yes	Overweight/Obese	non-hypertensive	No	No	Yes
Middle	Men	3810.0557	Weekly consumption	Weekly consumption	Weekly consumption	>=150 Minutes/weeek	>= 5 ser/day	Rural	Currently married	Islam	Dhaka	20-29	Higher Secondary & above	Working	<=7 hours	<=4 hours	No	Overweight/Obese	non-hypertensive	No	No	No
Poorest	Men	9497.248	Weekly consumption	Weekly consumption	Weekly consumption	>=150 Minutes/weeek	<5 ser/day	Rural	Currently married	Islam	Khulna	20-29	Primary	Working	<=7 hours	<=4 hours	Yes	Normal	non-hypertensive	No	No	No
Richest	Men	240.07498	Weekly consumption	Weekly consumption	Weekly consumption	>=150 Minutes/weeek	<5 ser/day	Non-slum urban	Others(Never married,Separated, Divorced,Widowed)	Islam	Rangpur	20-29	Higher Secondary & above	Not working/homemaker	>7hours	<=4 hours	Yes	Overweight/Obese	hypertensive	No	No	No
Poorer	Men	2433.7498	Weekly consumption	Never	Weekly consumption	>=150 Minutes/weeek	<5 ser/day	Rural	Currently married	Islam	Mymensingh	20-29	Secodary	Working	<=7 hours	<=4 hours	No	Normal	non-hypertensive	No	No	No
Middle	Men	1557	Weekly consumption	Weekly consumption	Never	>=150 Minutes/weeek	<5 ser/day	Rural	Currently married	Islam	Rajshahi	20-29	Primary	Working	<=7 hours	<=4 hours	Yes	Overweight/Obese	hypertensive	No	No	No
Richer	Men	7301.2495	Weekly consumption	Weekly consumption	Weekly consumption	>=150 Minutes/weeek	<5 ser/day	Rural	Currently married	Islam	Mymensingh	20-29	Higher Secondary & above	Working	<=7 hours	<=4 hours	Yes	Normal	non-hypertensive	No	No	No
Richer	Men	2433.7498	Weekly consumption	Weekly consumption	Weekly consumption	>=150 Minutes/weeek	>= 5 ser/day	Rural	Currently married	Islam	Mymensingh	20-29	Secodary	Working	<=7 hours	<=4 hours	Yes	Normal	non-hypertensive	No	No	No
Poorest	Men	1973.8124	Weekly consumption	Weekly consumption	Weekly consumption	>=150 Minutes/weeek	<5 ser/day	Rural	Currently married	Islam	Chattogram	20-29	Primary	Working	<=7 hours	<=4 hours	Yes	Normal	non-hypertensive	No	No	No
Richest	Men	1973.8124	Never	Weekly consumption	Never	<150 Minutes/weeek	>= 5 ser/day	Rural	Currently married	Islam	Chattogram	20-29	Higher Secondary & above	Working	>7hours	<=4 hours	No	Overweight/Obese	non-hypertensive	No	No	No
Poorer	Men	3459.3748	Weekly consumption	Weekly consumption	Weekly consumption	<150 Minutes/weeek	<5 ser/day	Rural	Currently married	Islam	Barisal	20-29	No formal education	Working	>7hours	<=4 hours	Yes	Normal	non-hypertensive	No	No	No
Richest	Men	3138.5251	Weekly consumption	Weekly consumption	Weekly consumption	<150 Minutes/weeek	<5 ser/day	Rural	Others(Never married,Separated, Divorced,Widowed)	Others(Hindu,Christian,Buddhist)	Sylhet	20-29	Higher Secondary & above	Working	<=7 hours	<=4 hours	No	Overweight/Obese	non-hypertensive	No	No	No
Poorer	Men	1148.125	Weekly consumption	Weekly consumption	Weekly consumption	>=150 Minutes/weeek	>= 5 ser/day	Rural	Currently married	Islam	Mymensingh	20-29	Secodary	Working	<=7 hours	<=4 hours	Yes	Normal	hypertensive	No	No	No
Poorer	Men	116.725	Never	Weekly consumption	Weekly consumption	>=150 Minutes/weeek	<5 ser/day	Slum	Currently married	Islam	Chattogram	20-29	Primary	Working	<=7 hours	<=4 hours	Yes	Underweight	non-hypertensive	Yes	No	No
Richest	Men	2389.4998	Never	Weekly consumption	Weekly consumption	<150 Minutes/weeek	<5 ser/day	Rural	Currently married	Islam	Rajshahi	20-29	Primary	Working	>7hours	<=4 hours	Yes	Overweight/Obese	non-hypertensive	No	No	No
Middle	Men	12181.638	Weekly consumption	Weekly consumption	Weekly consumption	>=150 Minutes/weeek	<5 ser/day	Rural	Others(Never married,Separated, Divorced,Widowed)	Others(Hindu,Christian,Buddhist)	Chattogram	20-29	Primary	Working	<=7 hours	<=4 hours	No	Overweight/Obese	non-hypertensive	No	No	No
Richer	Men	9981.5615	Weekly consumption	Weekly consumption	Weekly consumption	>=150 Minutes/weeek	<5 ser/day	Rural	Currently married	Islam	Khulna	20-29	Higher Secondary & above	Working	<=7 hours	<=4 hours	No	Overweight/Obese	non-hypertensive	No	No	No
Middle	Men	2591.1528	Weekly consumption	Never	Weekly consumption	<150 Minutes/weeek	>= 5 ser/day	Non-slum urban	Currently married	Islam	Chattogram	20-29	No formal education	Working	>7hours	>4hours	Yes	Normal	non-hypertensive	No	No	No
Poorest	Men	3459.3748	Weekly consumption	Weekly consumption	Weekly consumption	>=150 Minutes/weeek	<5 ser/day	Rural	Currently married	Islam	Barisal	20-29	Higher Secondary & above	Working	<=7 hours	<=4 hours	No	Normal	non-hypertensive	No	No	No
Middle	Men	1795.4999	Weekly consumption	Weekly consumption	Weekly consumption	>=150 Minutes/weeek	<5 ser/day	Rural	Currently married	Islam	Rangpur	20-29	Secodary	Working	<=7 hours	<=4 hours	Yes	Normal	non-hypertensive	No	No	No
Poorest	Men	119.47501	Weekly consumption	Weekly consumption	Weekly consumption	>=150 Minutes/weeek	<5 ser/day	Non-slum urban	Currently married	Islam	Sylhet	20-29	Primary	Working	>7hours	<=4 hours	Yes	Normal	non-hypertensive	No	No	No
Poorer	Men	1148.125	Never	Never	Weekly consumption	<150 Minutes/weeek	<5 ser/day	Rural	Currently married	Islam	Mymensingh	20-29	Primary	Working	>7hours	<=4 hours	Yes	Underweight	non-hypertensive	Yes	Yes	No
Richest	Men	233.45	Weekly consumption	Weekly consumption	Weekly consumption	<150 Minutes/weeek	<5 ser/day	Slum	Currently married	Islam	Chattogram	20-29	Primary	Working	<=7 hours	<=4 hours	No	Overweight/Obese	non-hypertensive	No	No	No
Poorer	Men	6467.999	Weekly consumption	Weekly consumption	Never	>=150 Minutes/weeek	<5 ser/day	Rural	Currently married	Islam	Khulna	20-29	Primary	Working	<=7 hours	<=4 hours	No	Underweight	non-hypertensive	No	No	No
Richest	Men	1876.4998	Weekly consumption	Weekly consumption	Weekly consumption	>=150 Minutes/weeek	<5 ser/day	Rural	Currently married	Islam	Rajshahi	20-29	Primary	Working	<=7 hours	<=4 hours	Yes	Normal	non-hypertensive	No	No	No
Poorest	Men	1876.4998	Never	Weekly consumption	Never	<150 Minutes/weeek	<5 ser/day	Rural	Currently married	Islam	Rajshahi	20-29	Primary	Working	<=7 hours	<=4 hours	No	Normal	non-hypertensive	No	No	No
Richest	Men	1876.4998	Weekly consumption	Weekly consumption	Weekly consumption	<150 Minutes/weeek	<5 ser/day	Rural	Currently married	Islam	Rajshahi	20-29	Primary	Working	<=7 hours	<=4 hours	No	Overweight/Obese	hypertensive	No	No	No
Poorer	Men	1876.4998	Weekly consumption	Never	Never	>=150 Minutes/weeek	<5 ser/day	Rural	Currently married	Islam	Rajshahi	20-29	Primary	Working	<=7 hours	<=4 hours	Yes	Overweight/Obese	hypertensive	No	No	No
Richest	Men	318.65625	Weekly consumption	Weekly consumption	Never	>=150 Minutes/weeek	<5 ser/day	Rural	Currently married	Others(Hindu,Christian,Buddhist)	Chattogram	20-29	Primary	Working	<=7 hours	<=4 hours	No	Overweight/Obese	hypertensive	No	No	No
Middle	Men	1001.2498	Never	Weekly consumption	Weekly consumption	>=150 Minutes/weeek	<5 ser/day	Rural	Currently married	Islam	Mymensingh	20-29	Primary	Working	>7hours	<=4 hours	Yes	Overweight/Obese	hypertensive	No	No	No
Middle	Men	6012.5	Never	Never	Weekly consumption	>=150 Minutes/weeek	<5 ser/day	Rural	Currently married	Islam	Mymensingh	20-29	Secodary	Working	<=7 hours	<=4 hours	Yes	Normal	non-hypertensive	No	No	No
Middle	Men	5399.9995	Weekly consumption	Weekly consumption	Weekly consumption	>=150 Minutes/weeek	<5 ser/day	Rural	Currently married	Islam	Barisal	20-29	Primary	Working	<=7 hours	<=4 hours	Yes	Normal	non-hypertensive	No	No	No
Richer	Men	10692.499	Weekly consumption	Weekly consumption	Weekly consumption	>=150 Minutes/weeek	<5 ser/day	Rural	Others(Never married,Separated, Divorced,Widowed)	Others(Hindu,Christian,Buddhist)	Rangpur	20-29	Primary	Working	<=7 hours	<=4 hours	No	Overweight/Obese	hypertensive	No	No	No
Poorest	Men	6496.8735	Weekly consumption	Weekly consumption	Weekly consumption	>=150 Minutes/weeek	<5 ser/day	Rural	Others(Never married,Separated, Divorced,Widowed)	Islam	Chattogram	20-29	Primary	Working	<=7 hours	<=4 hours	No	Normal	non-hypertensive	No	No	No
Middle	Men	2591.1528	Weekly consumption	Weekly consumption	Never	<150 Minutes/weeek	>= 5 ser/day	Non-slum urban	Currently married	Islam	Chattogram	20-29	Secodary	Working	>7hours	>4hours	No	Underweight	non-hypertensive	No	No	No
Poorest	Men	5951.562	Never	Never	Never	>=150 Minutes/weeek	<5 ser/day	Rural	Currently married	Islam	Mymensingh	20-29	No formal education	Working	<=7 hours	<=4 hours	Yes	Overweight/Obese	non-hypertensive	No	No	No
Richer	Men	1795.4999	Weekly consumption	Weekly consumption	Weekly consumption	<150 Minutes/weeek	<5 ser/day	Rural	Currently married	Islam	Rangpur	20-29	Secodary	Working	<=7 hours	<=4 hours	No	Underweight	non-hypertensive	No	No	No
Richest	Men	1568.5687	Weekly consumption	Weekly consumption	Weekly consumption	>=150 Minutes/weeek	>= 5 ser/day	Non-slum urban	Currently married	Islam	Dhaka	20-29	Primary	Working	<=7 hours	<=4 hours	Yes	Normal	non-hypertensive	No	No	No
Richer	Men	1391.2498	Never	Weekly consumption	Weekly consumption	<150 Minutes/weeek	<5 ser/day	Rural	Currently married	Islam	Rangpur	20-29	Secodary	Working	>7hours	<=4 hours	No	Underweight	non-hypertensive	No	No	No
Middle	Men	1157.6249	Weekly consumption	Weekly consumption	Weekly consumption	>=150 Minutes/weeek	<5 ser/day	Rural	Currently married	Others(Hindu,Christian,Buddhist)	Sylhet	20-29	Primary	Working	<=7 hours	<=4 hours	Yes	Underweight	non-hypertensive	No	No	No
Richer	Men	5951.562	Weekly consumption	Weekly consumption	Weekly consumption	<150 Minutes/weeek	<5 ser/day	Rural	Others(Never married,Separated, Divorced,Widowed)	Islam	Mymensingh	20-29	Primary	Working	>7hours	<=4 hours	Yes	Normal	non-hypertensive	No	No	No
Richer	Men	2591.1528	Weekly consumption	Weekly consumption	Weekly consumption	<150 Minutes/weeek	>= 5 ser/day	Non-slum urban	Currently married	Others(Hindu,Christian,Buddhist)	Chattogram	20-29	Primary	Working	>7hours	>4hours	No	Normal	non-hypertensive	No	No	No
Richest	Men	233.45	Weekly consumption	Weekly consumption	Never	<150 Minutes/weeek	>= 5 ser/day	Slum	Currently married	Islam	Chattogram	20-29	Primary	Working	>7hours	<=4 hours	No	Overweight/Obese	non-hypertensive	No	No	No
Middle	Men	11549.999	Never	Weekly consumption	Weekly consumption	>=150 Minutes/weeek	>= 5 ser/day	Rural	Others(Never married,Separated, Divorced,Widowed)	Others(Hindu,Christian,Buddhist)	Khulna	20-29	Higher Secondary & above	Not working/homemaker	>7hours	<=4 hours	No	Normal	hypertensive	No	No	No
Poorer	Men	5657.6938	Weekly consumption	Weekly consumption	Weekly consumption	>=150 Minutes/weeek	<5 ser/day	Rural	Currently married	Islam	Chattogram	20-29	Higher Secondary & above	Working	<=7 hours	<=4 hours	No	Normal	non-hypertensive	No	No	No
Richest	Men	2811.375	Never	Weekly consumption	Weekly consumption	>=150 Minutes/weeek	<5 ser/day	Rural	Currently married	Others(Hindu,Christian,Buddhist)	Sylhet	20-29	Higher Secondary & above	Working	<=7 hours	<=4 hours	No	Overweight/Obese	non-hypertensive	No	No	No
Richest	Men	49.058819	Never	Never	Weekly consumption	<150 Minutes/weeek	<5 ser/day	Non-slum urban	Currently married	Islam	Rajshahi	20-29	Higher Secondary & above	Not working/homemaker	<=7 hours	<=4 hours	No	Overweight/Obese	hypertensive	No	No	No
Poorer	Men	3473.4373	Never	Weekly consumption	Weekly consumption	>=150 Minutes/weeek	<5 ser/day	Rural	Others(Never married,Separated, Divorced,Widowed)	Islam	Mymensingh	20-29	Higher Secondary & above	Working	<=7 hours	<=4 hours	No	Normal	non-hypertensive	Yes	Yes	No
Poorest	Men	8292.374	Weekly consumption	Weekly consumption	Weekly consumption	>=150 Minutes/weeek	>= 5 ser/day	Rural	Currently married	Islam	Rajshahi	20-29	Primary	Working	<=7 hours	<=4 hours	Yes	Normal	non-hypertensive	No	No	No
Middle	Men	3138.5251	Never	Weekly consumption	Weekly consumption	>=150 Minutes/weeek	<5 ser/day	Rural	Currently married	Islam	Sylhet	20-29	Secodary	Working	<=7 hours	<=4 hours	Yes	Underweight	non-hypertensive	No	No	No
Richer	Men	2315.2498	Weekly consumption	Weekly consumption	Weekly consumption	<150 Minutes/weeek	<5 ser/day	Rural	Others(Never married,Separated, Divorced,Widowed)	Others(Hindu,Christian,Buddhist)	Sylhet	20-29	Higher Secondary & above	Working	<=7 hours	<=4 hours	No	Normal	non-hypertensive	No	No	No
Poorer	Men	3473.4373	Weekly consumption	Weekly consumption	Weekly consumption	>=150 Minutes/weeek	>= 5 ser/day	Rural	Currently married	Islam	Mymensingh	20-29	No formal education	Working	>7hours	<=4 hours	Yes	Underweight	non-hypertensive	No	No	No
Richest	Men	3473.4373	Weekly consumption	Weekly consumption	Weekly consumption	>=150 Minutes/weeek	<5 ser/day	Rural	Currently married	Islam	Mymensingh	20-29	Primary	Working	<=7 hours	<=4 hours	Yes	Underweight	non-hypertensive	No	No	No
Middle	Men	8150.999	Weekly consumption	Weekly consumption	Never	>=150 Minutes/weeek	<5 ser/day	Rural	Currently married	Islam	Rangpur	20-29	No formal education	Working	<=7 hours	<=4 hours	No	Normal	hypertensive	No	No	No
Poorest	Men	8150.999	Weekly consumption	Never	Weekly consumption	>=150 Minutes/weeek	<5 ser/day	Rural	Currently married	Islam	Rangpur	20-29	Primary	Working	<=7 hours	<=4 hours	Yes	Overweight/Obese	non-hypertensive	No	No	No
Richer	Men	2782.4995	Weekly consumption	Weekly consumption	Weekly consumption	>=150 Minutes/weeek	<5 ser/day	Rural	Currently married	Islam	Rangpur	20-29	Higher Secondary & above	Working	<=7 hours	<=4 hours	No	Normal	non-hypertensive	No	No	No
Poorer	Men	2433.7498	Never	Never	Weekly consumption	>=150 Minutes/weeek	>= 5 ser/day	Rural	Currently married	Islam	Mymensingh	20-29	Primary	Working	<=7 hours	<=4 hours	Yes	Normal	non-hypertensive	No	No	No
Richest	Men	20.6	Never	Weekly consumption	Weekly consumption	>=150 Minutes/weeek	<5 ser/day	Slum	Currently married	Islam	Mymensingh	20-29	Primary	Working	<=7 hours	<=4 hours	Yes	Underweight	hypertensive	No	No	No
Richest	Men	119.47501	Weekly consumption	Weekly consumption	Weekly consumption	>=150 Minutes/weeek	<5 ser/day	Non-slum urban	Others(Never married,Separated, Divorced,Widowed)	Islam	Sylhet	20-29	Higher Secondary & above	Not working/homemaker	>7hours	<=4 hours	Yes	Underweight	non-hypertensive	Yes	No	No
Middle	Men	3459.3748	Never	Never	Never	>=150 Minutes/weeek	>= 5 ser/day	Rural	Others(Never married,Separated, Divorced,Widowed)	Others(Hindu,Christian,Buddhist)	Barisal	20-29	Higher Secondary & above	Not working/homemaker	>7hours	<=4 hours	No	Overweight/Obese	non-hypertensive	No	No	No
Poorest	Men	13945.976	Weekly consumption	Weekly consumption	Weekly consumption	<150 Minutes/weeek	<5 ser/day	Rural	Currently married	Islam	Rajshahi	20-29	Primary	Working	<=7 hours	<=4 hours	Yes	Normal	non-hypertensive	No	No	No
Richer	Men	13945.976	Weekly consumption	Weekly consumption	Weekly consumption	>=150 Minutes/weeek	<5 ser/day	Rural	Currently married	Islam	Rajshahi	20-29	Secodary	Working	<=7 hours	<=4 hours	No	Overweight/Obese	non-hypertensive	No	No	No
Richest	Men	20.6	Weekly consumption	Weekly consumption	Never	>=150 Minutes/weeek	<5 ser/day	Slum	Currently married	Islam	Mymensingh	20-29	No formal education	Working	<=7 hours	<=4 hours	Yes	Underweight	hypertensive	No	No	No
Poorer	Men	1.4499999	Never	Weekly consumption	Weekly consumption	>=150 Minutes/weeek	<5 ser/day	Slum	Currently married	Others(Hindu,Christian,Buddhist)	Sylhet	20-29	Primary	Working	<=7 hours	<=4 hours	Yes	Normal	non-hypertensive	No	No	No
Richest	Men	1.4499999	Weekly consumption	Weekly consumption	Weekly consumption	<150 Minutes/weeek	<5 ser/day	Slum	Others(Never married,Separated, Divorced,Widowed)	Islam	Sylhet	20-29	Secodary	Working	>7hours	<=4 hours	No	Overweight/Obese	non-hypertensive	No	No	No
Poorer	Men	9766.5732	Weekly consumption	Weekly consumption	Weekly consumption	>=150 Minutes/weeek	<5 ser/day	Rural	Currently married	Islam	Rajshahi	20-29	Primary	Working	>7hours	<=4 hours	Yes	Normal	non-hypertensive	No	No	No
Richest	Men	106.12499	Weekly consumption	Weekly consumption	Weekly consumption	>=150 Minutes/weeek	<5 ser/day	Non-slum urban	Others(Never married,Separated, Divorced,Widowed)	Others(Hindu,Christian,Buddhist)	Barisal	20-29	Higher Secondary & above	Working	<=7 hours	<=4 hours	Yes	Overweight/Obese	non-hypertensive	No	No	No
Richest	Men	233.45	Never	Weekly consumption	Never	>=150 Minutes/weeek	<5 ser/day	Slum	Others(Never married,Separated, Divorced,Widowed)	Islam	Chattogram	20-29	Secodary	Working	>7hours	<=4 hours	No	Overweight/Obese	non-hypertensive	No	No	No
Richest	Men	1.4499999	Never	Weekly consumption	Weekly consumption	>=150 Minutes/weeek	<5 ser/day	Slum	Currently married	Others(Hindu,Christian,Buddhist)	Sylhet	20-29	Secodary	Working	<=7 hours	<=4 hours	No	Overweight/Obese	non-hypertensive	No	No	No
Middle	Men	3670.3123	Weekly consumption	Weekly consumption	Weekly consumption	>=150 Minutes/weeek	>= 5 ser/day	Rural	Currently married	Islam	Barisal	20-29	Higher Secondary & above	Working	<=7 hours	<=4 hours	Yes	Overweight/Obese	non-hypertensive	No	No	No
Poorer	Men	3670.3123	Weekly consumption	Weekly consumption	Weekly consumption	>=150 Minutes/weeek	<5 ser/day	Rural	Currently married	Islam	Barisal	20-29	Primary	Working	<=7 hours	<=4 hours	No	Normal	non-hypertensive	No	No	No
Middle	Men	3459.3748	Never	Weekly consumption	Weekly consumption	>=150 Minutes/weeek	<5 ser/day	Rural	Currently married	Others(Hindu,Christian,Buddhist)	Barisal	20-29	Secodary	Working	<=7 hours	<=4 hours	No	Underweight	non-hypertensive	No	No	No
Richest	Men	54.599998	Never	Never	Weekly consumption	>=150 Minutes/weeek	<5 ser/day	Slum	Currently married	Islam	Rajshahi	20-29	Secodary	Working	<=7 hours	<=4 hours	No	Overweight/Obese	non-hypertensive	No	No	No
Poorest	Men	119.47501	Never	Weekly consumption	Weekly consumption	>=150 Minutes/weeek	<5 ser/day	Non-slum urban	Currently married	Islam	Sylhet	20-29	Primary	Working	<=7 hours	<=4 hours	No	Normal	non-hypertensive	No	No	No
Richer	Men	16301.998	Weekly consumption	Weekly consumption	Weekly consumption	>=150 Minutes/weeek	<5 ser/day	Rural	Currently married	Islam	Rangpur	20-29	Secodary	Working	<=7 hours	<=4 hours	Yes	Normal	non-hypertensive	No	No	No
Richest	Men	73.199997	Never	Weekly consumption	Weekly consumption	<150 Minutes/weeek	<5 ser/day	Non-slum urban	Currently married	Islam	Mymensingh	20-29	No formal education	Working	<=7 hours	<=4 hours	Yes	Normal	non-hypertensive	No	Yes	No
Richest	Men	31370.621	Never	Weekly consumption	Never	<150 Minutes/weeek	<5 ser/day	Rural	Others(Never married,Separated, Divorced,Widowed)	Islam	Rangpur	20-29	Higher Secondary & above	Working	<=7 hours	<=4 hours	No	Underweight	non-hypertensive	No	No	No
Poorer	Men	1973.8124	Never	Never	Weekly consumption	>=150 Minutes/weeek	<5 ser/day	Rural	Currently married	Islam	Chattogram	20-29	Primary	Working	<=7 hours	<=4 hours	Yes	Normal	non-hypertensive	No	No	No
Richer	Men	5774.9995	Weekly consumption	Weekly consumption	Weekly consumption	>=150 Minutes/weeek	<5 ser/day	Rural	Currently married	Islam	Khulna	20-29	Primary	Working	<=7 hours	<=4 hours	Yes	Normal	non-hypertensive	No	No	No
Richer	Men	9981.5615	Never	Weekly consumption	Never	>=150 Minutes/weeek	<5 ser/day	Rural	Currently married	Islam	Khulna	20-29	Higher Secondary & above	Not working/homemaker	<=7 hours	<=4 hours	No	Normal	hypertensive	No	No	No
Middle	Men	9497.248	Weekly consumption	Weekly consumption	Weekly consumption	>=150 Minutes/weeek	>= 5 ser/day	Rural	Currently married	Islam	Khulna	20-29	Primary	Working	<=7 hours	<=4 hours	Yes	Normal	non-hypertensive	No	No	No
Poorest	Men	1312.4999	Weekly consumption	Weekly consumption	Weekly consumption	<150 Minutes/weeek	<5 ser/day	Rural	Currently married	Others(Hindu,Christian,Buddhist)	Rangpur	20-29	Primary	Working	<=7 hours	<=4 hours	Yes	Normal	non-hypertensive	No	No	No
Middle	Men	1405.6875	Weekly consumption	Weekly consumption	Weekly consumption	>=150 Minutes/weeek	<5 ser/day	Rural	Others(Never married,Separated, Divorced,Widowed)	Others(Hindu,Christian,Buddhist)	Sylhet	20-29	Secodary	Working	<=7 hours	<=4 hours	No	Normal	non-hypertensive	No	No	No
Richest	Men	34.824997	Never	Never	Weekly consumption	<150 Minutes/weeek	<5 ser/day	Slum	Others(Never married,Separated, Divorced,Widowed)	Islam	Barisal	20-29	Higher Secondary & above	Not working/homemaker	>7hours	<=4 hours	No	Overweight/Obese	hypertensive	No	No	No
Richest	Men	106.12499	Never	Weekly consumption	Weekly consumption	<150 Minutes/weeek	<5 ser/day	Non-slum urban	Currently married	Islam	Barisal	20-29	Higher Secondary & above	Working	>7hours	<=4 hours	Yes	Overweight/Obese	non-hypertensive	No	No	No
Poorest	Men	1405.6875	Never	Weekly consumption	Weekly consumption	>=150 Minutes/weeek	<5 ser/day	Rural	Currently married	Others(Hindu,Christian,Buddhist)	Sylhet	20-29	Primary	Working	<=7 hours	>4hours	No	Normal	non-hypertensive	No	No	No
Richest	Men	5182.3057	Weekly consumption	Weekly consumption	Weekly consumption	<150 Minutes/weeek	>= 5 ser/day	Non-slum urban	Others(Never married,Separated, Divorced,Widowed)	Islam	Chattogram	20-29	Higher Secondary & above	Working	>7hours	>4hours	Yes	Overweight/Obese	non-hypertensive	No	No	No
Richest	Men	441.60001	Never	Weekly consumption	Weekly consumption	>=150 Minutes/weeek	<5 ser/day	Slum	Currently married	Islam	Dhaka	20-29	Primary	Working	<=7 hours	<=4 hours	No	Overweight/Obese	non-hypertensive	No	No	No
Middle	Men	163.29999	Weekly consumption	Weekly consumption	Weekly consumption	>=150 Minutes/weeek	<5 ser/day	Slum	Currently married	Islam	Chattogram	20-29	No formal education	Working	<=7 hours	<=4 hours	Yes	Underweight	non-hypertensive	No	No	No
Poorest	Men	5774.9995	Weekly consumption	Weekly consumption	Weekly consumption	>=150 Minutes/weeek	>= 5 ser/day	Rural	Currently married	Islam	Khulna	20-29	Secodary	Working	<=7 hours	<=4 hours	No	Normal	non-hypertensive	No	No	No
Richest	Men	2918.6997	Weekly consumption	Weekly consumption	Weekly consumption	<150 Minutes/weeek	>= 5 ser/day	Non-slum urban	Currently married	Islam	Chattogram	20-29	Primary	Working	>7hours	>4hours	Yes	Normal	non-hypertensive	No	No	No
Richer	Men	81	Weekly consumption	Weekly consumption	Weekly consumption	<150 Minutes/weeek	>= 5 ser/day	Non-slum urban	Others(Never married,Separated, Divorced,Widowed)	Islam	Rajshahi	20-29	Higher Secondary & above	Working	>7hours	>4hours	No	Overweight/Obese	hypertensive	No	No	No
Richest	Men	1254.2999	Weekly consumption	Weekly consumption	Weekly consumption	>=150 Minutes/weeek	<5 ser/day	Non-slum urban	Currently married	Islam	Dhaka	20-29	Primary	Working	<=7 hours	<=4 hours	No	Normal	non-hypertensive	No	No	No
Poorer	Men	1639.3379	Weekly consumption	Weekly consumption	Weekly consumption	<150 Minutes/weeek	>= 5 ser/day	Rural	Currently married	Islam	Dhaka	20-29	Secodary	Working	>7hours	>4hours	Yes	Normal	non-hypertensive	No	No	No
Middle	Men	1666.7435	Weekly consumption	Weekly consumption	Weekly consumption	<150 Minutes/weeek	<5 ser/day	Rural	Currently married	Islam	Barisal	20-29	Primary	Working	>7hours	<=4 hours	Yes	Normal	non-hypertensive	No	No	No
Middle	Men	1666.7435	Weekly consumption	Weekly consumption	Weekly consumption	>=150 Minutes/weeek	<5 ser/day	Rural	Currently married	Islam	Barisal	20-29	Secodary	Working	<=7 hours	<=4 hours	Yes	Normal	non-hypertensive	No	No	No
Richest	Men	73.199997	Weekly consumption	Weekly consumption	Weekly consumption	<150 Minutes/weeek	>= 5 ser/day	Non-slum urban	Currently married	Islam	Mymensingh	20-29	Higher Secondary & above	Not working/homemaker	<=7 hours	<=4 hours	Yes	Overweight/Obese	hypertensive	No	No	No
Richest	Men	1716.9468	Never	Weekly consumption	Weekly consumption	>=150 Minutes/weeek	<5 ser/day	Rural	Currently married	Islam	Barisal	20-29	Secodary	Working	>7hours	<=4 hours	No	Overweight/Obese	non-hypertensive	No	No	No
Middle	Men	4323.3745	Weekly consumption	Weekly consumption	Weekly consumption	>=150 Minutes/weeek	<5 ser/day	Rural	Currently married	Islam	Khulna	20-29	Primary	Working	<=7 hours	<=4 hours	No	Overweight/Obese	hypertensive	No	No	No
Poorer	Men	1716.9468	Weekly consumption	Weekly consumption	Weekly consumption	>=150 Minutes/weeek	<5 ser/day	Rural	Currently married	Islam	Barisal	20-29	Primary	Working	<=7 hours	<=4 hours	No	Overweight/Obese	non-hypertensive	No	No	No
Richer	Men	5278.71	Weekly consumption	Weekly consumption	Weekly consumption	>=150 Minutes/weeek	<5 ser/day	Rural	Currently married	Islam	Chattogram	20-29	Primary	Working	>7hours	<=4 hours	No	Overweight/Obese	non-hypertensive	No	No	No
Richer	Men	31	Weekly consumption	Never	Weekly consumption	<150 Minutes/weeek	>= 5 ser/day	Slum	Currently married	Islam	Khulna	20-29	Primary	Working	>7hours	>4hours	Yes	Normal	non-hypertensive	No	No	No
Richer	Men	116.55	Weekly consumption	Weekly consumption	Weekly consumption	>=150 Minutes/weeek	<5 ser/day	Non-slum urban	Currently married	Islam	Dhaka	20-29	Secodary	Working	<=7 hours	<=4 hours	No	Normal	non-hypertensive	No	No	No
Richest	Men	908.6875	Weekly consumption	Weekly consumption	Weekly consumption	<150 Minutes/weeek	>= 5 ser/day	Non-slum urban	Currently married	Islam	Khulna	20-29	Primary	Working	>7hours	>4hours	Yes	Normal	non-hypertensive	No	No	No
Middle	Men	3138.5251	Weekly consumption	Weekly consumption	Weekly consumption	>=150 Minutes/weeek	<5 ser/day	Rural	Currently married	Islam	Sylhet	20-29	Secodary	Working	<=7 hours	<=4 hours	Yes	Normal	non-hypertensive	No	No	No
Poorer	Men	3138.5251	Weekly consumption	Weekly consumption	Weekly consumption	>=150 Minutes/weeek	>= 5 ser/day	Rural	Others(Never married,Separated, Divorced,Widowed)	Others(Hindu,Christian,Buddhist)	Sylhet	20-29	Higher Secondary & above	Not working/homemaker	<=7 hours	<=4 hours	Yes	Normal	non-hypertensive	No	No	No
Poorest	Men	1679.0919	Weekly consumption	Weekly consumption	Never	>=150 Minutes/weeek	<5 ser/day	Rural	Currently married	Islam	Dhaka	20-29	Secodary	Working	<=7 hours	<=4 hours	Yes	Underweight	non-hypertensive	No	No	No
Richer	Men	3358.1838	Weekly consumption	Never	Never	>=150 Minutes/weeek	>= 5 ser/day	Rural	Currently married	Others(Hindu,Christian,Buddhist)	Dhaka	20-29	Higher Secondary & above	Working	<=7 hours	<=4 hours	No	Overweight/Obese	hypertensive	No	No	No
Richest	Men	3203.9998	Weekly consumption	Never	Weekly consumption	<150 Minutes/weeek	<5 ser/day	Rural	Currently married	Islam	Rajshahi	20-29	Secodary	Working	>7hours	<=4 hours	No	Overweight/Obese	non-hypertensive	No	No	No
Poorest	Men	1601.9999	Weekly consumption	Never	Weekly consumption	>=150 Minutes/weeek	<5 ser/day	Rural	Currently married	Islam	Rajshahi	20-29	No formal education	Working	<=7 hours	<=4 hours	Yes	Normal	non-hypertensive	No	No	No
Richest	Men	119.47501	Weekly consumption	Weekly consumption	Weekly consumption	>=150 Minutes/weeek	<5 ser/day	Non-slum urban	Currently married	Islam	Sylhet	20-29	Higher Secondary & above	Working	>7hours	<=4 hours	Yes	Overweight/Obese	non-hypertensive	No	Yes	No
Poorer	Men	12993.747	Weekly consumption	Weekly consumption	Weekly consumption	>=150 Minutes/weeek	<5 ser/day	Rural	Others(Never married,Separated, Divorced,Widowed)	Islam	Chattogram	20-29	Primary	Working	<=7 hours	<=4 hours	No	Normal	non-hypertensive	No	No	No
Middle	Men	727.03119	Weekly consumption	Never	Weekly consumption	>=150 Minutes/weeek	<5 ser/day	Rural	Currently married	Islam	Chattogram	20-29	Secodary	Working	<=7 hours	<=4 hours	No	Normal	non-hypertensive	No	No	No
Richer	Men	20.75	Weekly consumption	Never	Weekly consumption	>=150 Minutes/weeek	<5 ser/day	Slum	Currently married	Islam	Rangpur	20-29	Primary	Working	<=7 hours	<=4 hours	Yes	Normal	non-hypertensive	No	No	No
Richer	Men	1601.9999	Weekly consumption	Weekly consumption	Weekly consumption	<150 Minutes/weeek	<5 ser/day	Rural	Currently married	Islam	Rajshahi	20-29	Primary	Working	>7hours	<=4 hours	Yes	Underweight	non-hypertensive	No	No	No
Poorer	Men	3810.0557	Never	Weekly consumption	Weekly consumption	>=150 Minutes/weeek	>= 5 ser/day	Rural	Others(Never married,Separated, Divorced,Widowed)	Islam	Dhaka	20-29	Secodary	Working	<=7 hours	<=4 hours	No	Overweight/Obese	hypertensive	No	No	No
Poorest	Men	1080.4922	Weekly consumption	Weekly consumption	Weekly consumption	>=150 Minutes/weeek	<5 ser/day	Rural	Currently married	Islam	Chattogram	20-29	No formal education	Working	<=7 hours	<=4 hours	Yes	Normal	non-hypertensive	No	No	No
Middle	Men	1601.9999	Never	Never	Never	>=150 Minutes/weeek	<5 ser/day	Rural	Currently married	Islam	Rajshahi	20-29	Primary	Working	<=7 hours	<=4 hours	Yes	Overweight/Obese	hypertensive	No	No	No
Richer	Men	5657.6938	Weekly consumption	Weekly consumption	Weekly consumption	>=150 Minutes/weeek	>= 5 ser/day	Rural	Currently married	Islam	Chattogram	20-29	Secodary	Working	<=7 hours	<=4 hours	Yes	Overweight/Obese	hypertensive	No	No	No
Poorer	Men	1557	Weekly consumption	Weekly consumption	Weekly consumption	>=150 Minutes/weeek	<5 ser/day	Rural	Currently married	Islam	Rajshahi	20-29	No formal education	Working	<=7 hours	<=4 hours	Yes	Normal	non-hypertensive	No	No	No
Middle	Men	1557	Never	Never	Never	>=150 Minutes/weeek	<5 ser/day	Rural	Currently married	Islam	Rajshahi	20-29	Secodary	Working	<=7 hours	<=4 hours	No	Normal	non-hypertensive	No	No	No
Poorest	Men	5657.6938	Weekly consumption	Weekly consumption	Weekly consumption	>=150 Minutes/weeek	<5 ser/day	Rural	Currently married	Others(Hindu,Christian,Buddhist)	Chattogram	20-29	Secodary	Working	<=7 hours	<=4 hours	No	Overweight/Obese	hypertensive	No	No	No
Poorest	Men	2433.7498	Never	Weekly consumption	Never	>=150 Minutes/weeek	>= 5 ser/day	Rural	Currently married	Islam	Mymensingh	20-29	Secodary	Working	<=7 hours	<=4 hours	No	Normal	non-hypertensive	No	No	No
Middle	Men	4323.3745	Never	Weekly consumption	Never	>=150 Minutes/weeek	<5 ser/day	Rural	Others(Never married,Separated, Divorced,Widowed)	Islam	Khulna	20-29	No formal education	Working	<=7 hours	<=4 hours	No	Underweight	non-hypertensive	No	Yes	No
Richest	Men	6090.8188	Weekly consumption	Weekly consumption	Weekly consumption	>=150 Minutes/weeek	<5 ser/day	Rural	Currently married	Islam	Chattogram	20-29	Secodary	Working	<=7 hours	<=4 hours	Yes	Normal	non-hypertensive	No	No	No
Middle	Men	163.29999	Weekly consumption	Weekly consumption	Weekly consumption	<150 Minutes/weeek	<5 ser/day	Slum	Currently married	Islam	Chattogram	20-29	Secodary	Working	>7hours	<=4 hours	No	Overweight/Obese	non-hypertensive	No	No	No
Richest	Men	160.05	Weekly consumption	Weekly consumption	Weekly consumption	<150 Minutes/weeek	<5 ser/day	Non-slum urban	Others(Never married,Separated, Divorced,Widowed)	Islam	Rangpur	20-29	Higher Secondary & above	Not working/homemaker	>7hours	<=4 hours	Yes	Normal	non-hypertensive	No	No	No
Middle	Men	1148.125	Weekly consumption	Weekly consumption	Weekly consumption	>=150 Minutes/weeek	>= 5 ser/day	Rural	Currently married	Islam	Mymensingh	20-29	Primary	Working	<=7 hours	<=4 hours	Yes	Normal	non-hypertensive	No	No	No
Poorest	Men	9981.5615	Weekly consumption	Never	Weekly consumption	>=150 Minutes/weeek	<5 ser/day	Rural	Currently married	Islam	Khulna	20-29	Secodary	Working	<=7 hours	<=4 hours	No	Normal	non-hypertensive	No	Yes	No
Richest	Men	49.058819	Never	Weekly consumption	Weekly consumption	>=150 Minutes/weeek	<5 ser/day	Non-slum urban	Currently married	Islam	Rajshahi	20-29	Secodary	Working	<=7 hours	<=4 hours	Yes	Overweight/Obese	non-hypertensive	No	No	No
Poorest	Men	116.55	Weekly consumption	Weekly consumption	Weekly consumption	>=150 Minutes/weeek	<5 ser/day	Non-slum urban	Currently married	Islam	Dhaka	20-29	Higher Secondary & above	Working	<=7 hours	<=4 hours	No	Overweight/Obese	hypertensive	No	No	No
Richest	Men	1876.4998	Weekly consumption	Weekly consumption	Weekly consumption	>=150 Minutes/weeek	<5 ser/day	Rural	Currently married	Islam	Rajshahi	20-29	Secodary	Working	<=7 hours	<=4 hours	Yes	Overweight/Obese	non-hypertensive	No	No	No
Richest	Men	233.10001	Never	Never	Weekly consumption	<150 Minutes/weeek	<5 ser/day	Non-slum urban	Others(Never married,Separated, Divorced,Widowed)	Others(Hindu,Christian,Buddhist)	Dhaka	20-29	Secodary	Working	<=7 hours	<=4 hours	Yes	Underweight	non-hypertensive	No	No	No
Poorest	Men	6798.7495	Weekly consumption	Weekly consumption	Weekly consumption	>=150 Minutes/weeek	<5 ser/day	Rural	Currently married	Islam	Khulna	20-29	Primary	Working	<=7 hours	<=4 hours	Yes	Normal	non-hypertensive	No	No	No
Richer	Men	1876.4998	Weekly consumption	Weekly consumption	Weekly consumption	>=150 Minutes/weeek	>= 5 ser/day	Rural	Currently married	Islam	Rajshahi	20-29	Primary	Working	<=7 hours	<=4 hours	No	Normal	non-hypertensive	No	No	No
Richest	Men	727.03119	Weekly consumption	Weekly consumption	Weekly consumption	>=150 Minutes/weeek	<5 ser/day	Rural	Currently married	Islam	Chattogram	20-29	Secodary	Working	>7hours	<=4 hours	Yes	Normal	non-hypertensive	No	No	No
Poorest	Men	1973.8124	Weekly consumption	Weekly consumption	Weekly consumption	>=150 Minutes/weeek	<5 ser/day	Rural	Currently married	Islam	Chattogram	20-29	Primary	Working	<=7 hours	<=4 hours	Yes	Underweight	non-hypertensive	No	No	No
Middle	Men	6798.7495	Never	Weekly consumption	Weekly consumption	>=150 Minutes/weeek	<5 ser/day	Rural	Currently married	Islam	Khulna	20-29	Secodary	Working	<=7 hours	<=4 hours	Yes	Normal	non-hypertensive	Yes	No	No
Poorer	Men	637.3125	Weekly consumption	Weekly consumption	Weekly consumption	>=150 Minutes/weeek	<5 ser/day	Rural	Others(Never married,Separated, Divorced,Widowed)	Others(Hindu,Christian,Buddhist)	Chattogram	20-29	Secodary	Working	<=7 hours	<=4 hours	No	Underweight	non-hypertensive	No	No	No
Richer	Men	2918.6997	Weekly consumption	Never	Weekly consumption	<150 Minutes/weeek	>= 5 ser/day	Non-slum urban	Others(Never married,Separated, Divorced,Widowed)	Islam	Chattogram	20-29	Secodary	Working	>7hours	>4hours	No	Overweight/Obese	non-hypertensive	No	No	No
Poorest	Men	9497.248	Never	Weekly consumption	Weekly consumption	>=150 Minutes/weeek	<5 ser/day	Rural	Currently married	Islam	Khulna	20-29	Primary	Working	<=7 hours	<=4 hours	Yes	Normal	non-hypertensive	No	No	No
Poorer	Men	5278.71	Weekly consumption	Weekly consumption	Weekly consumption	>=150 Minutes/weeek	<5 ser/day	Rural	Others(Never married,Separated, Divorced,Widowed)	Islam	Chattogram	20-29	Primary	Working	<=7 hours	<=4 hours	No	Overweight/Obese	non-hypertensive	No	No	No
Poorer	Men	1876.4998	Weekly consumption	Never	Never	>=150 Minutes/weeek	<5 ser/day	Rural	Currently married	Islam	Rajshahi	20-29	No formal education	Working	<=7 hours	<=4 hours	Yes	Normal	non-hypertensive	No	No	No
Poorer	Men	5657.6938	Weekly consumption	Weekly consumption	Weekly consumption	>=150 Minutes/weeek	<5 ser/day	Rural	Currently married	Others(Hindu,Christian,Buddhist)	Chattogram	20-29	Secodary	Working	<=7 hours	<=4 hours	No	Normal	non-hypertensive	No	No	No
Middle	Men	3947.6248	Weekly consumption	Weekly consumption	Never	>=150 Minutes/weeek	>= 5 ser/day	Rural	Others(Never married,Separated, Divorced,Widowed)	Others(Hindu,Christian,Buddhist)	Chattogram	20-29	Secodary	Working	<=7 hours	<=4 hours	Yes	Normal	non-hypertensive	No	No	No
Richest	Men	81	Never	Weekly consumption	Weekly consumption	<150 Minutes/weeek	>= 5 ser/day	Non-slum urban	Currently married	Islam	Rajshahi	20-29	Primary	Working	>7hours	>4hours	Yes	Normal	non-hypertensive	No	No	No
Middle	Men	5951.562	Weekly consumption	Weekly consumption	Weekly consumption	>=150 Minutes/weeek	<5 ser/day	Rural	Currently married	Islam	Mymensingh	20-29	Secodary	Working	>7hours	<=4 hours	No	Normal	non-hypertensive	No	No	No
Poorest	Men	1080.4922	Weekly consumption	Weekly consumption	Weekly consumption	>=150 Minutes/weeek	<5 ser/day	Rural	Currently married	Islam	Chattogram	20-29	Secodary	Working	>7hours	<=4 hours	Yes	Overweight/Obese	non-hypertensive	No	No	No
Middle	Men	5951.562	Weekly consumption	Weekly consumption	Weekly consumption	>=150 Minutes/weeek	<5 ser/day	Rural	Others(Never married,Separated, Divorced,Widowed)	Islam	Mymensingh	20-29	Secodary	Working	>7hours	<=4 hours	No	Overweight/Obese	hypertensive	No	No	No
Middle	Men	15811.249	Weekly consumption	Weekly consumption	Weekly consumption	>=150 Minutes/weeek	<5 ser/day	Rural	Others(Never married,Separated, Divorced,Widowed)	Islam	Rangpur	20-29	Secodary	Not working/homemaker	>7hours	<=4 hours	Yes	Overweight/Obese	hypertensive	No	No	No
Richest	Men	1080.4922	Weekly consumption	Weekly consumption	Weekly consumption	>=150 Minutes/weeek	>= 5 ser/day	Rural	Currently married	Islam	Chattogram	20-29	Secodary	Working	<=7 hours	<=4 hours	Yes	Underweight	non-hypertensive	No	No	No
Poorer	Men	5951.562	Never	Weekly consumption	Weekly consumption	>=150 Minutes/weeek	>= 5 ser/day	Rural	Currently married	Islam	Mymensingh	20-29	No formal education	Working	<=7 hours	<=4 hours	No	Normal	non-hypertensive	Yes	Yes	No
Poorest	Men	73.199997	Weekly consumption	Weekly consumption	Weekly consumption	>=150 Minutes/weeek	>= 5 ser/day	Non-slum urban	Others(Never married,Separated, Divorced,Widowed)	Islam	Mymensingh	20-29	Higher Secondary & above	Working	<=7 hours	<=4 hours	Yes	Overweight/Obese	non-hypertensive	No	No	No
Richest	Men	358.42499	Weekly consumption	Weekly consumption	Weekly consumption	>=150 Minutes/weeek	<5 ser/day	Non-slum urban	Others(Never married,Separated, Divorced,Widowed)	Islam	Sylhet	20-29	Secodary	Working	>7hours	<=4 hours	No	Overweight/Obese	non-hypertensive	No	No	No
Poorer	Men	3459.3748	Weekly consumption	Weekly consumption	Weekly consumption	>=150 Minutes/weeek	<5 ser/day	Rural	Currently married	Islam	Barisal	20-29	No formal education	Working	<=7 hours	<=4 hours	Yes	Underweight	non-hypertensive	No	No	No
Richest	Men	238.95001	Weekly consumption	Weekly consumption	Weekly consumption	>=150 Minutes/weeek	>= 5 ser/day	Non-slum urban	Others(Never married,Separated, Divorced,Widowed)	Islam	Sylhet	20-29	Secodary	Working	<=7 hours	<=4 hours	No	Normal	non-hypertensive	No	No	No
Poorest	Men	8125	Weekly consumption	Never	Weekly consumption	>=150 Minutes/weeek	<5 ser/day	Rural	Currently married	Islam	Mymensingh	20-29	Secodary	Working	<=7 hours	<=4 hours	Yes	Normal	non-hypertensive	Yes	No	No
Middle	Men	1391.2498	Never	Weekly consumption	Weekly consumption	<150 Minutes/weeek	<5 ser/day	Rural	Currently married	Islam	Rangpur	20-29	Primary	Working	<=7 hours	<=4 hours	No	Normal	non-hypertensive	No	No	No
Poorest	Men	9497.248	Weekly consumption	Weekly consumption	Weekly consumption	>=150 Minutes/weeek	<5 ser/day	Rural	Currently married	Islam	Khulna	20-29	Primary	Working	<=7 hours	<=4 hours	Yes	Overweight/Obese	non-hypertensive	No	No	No
Poorer	Men	1096.8749	Weekly consumption	Weekly consumption	Weekly consumption	>=150 Minutes/weeek	<5 ser/day	Rural	Currently married	Islam	Dhaka	20-29	Primary	Working	<=7 hours	<=4 hours	No	Overweight/Obese	hypertensive	No	No	No
Richer	Men	9766.5732	Weekly consumption	Weekly consumption	Weekly consumption	>=150 Minutes/weeek	<5 ser/day	Rural	Currently married	Islam	Rajshahi	20-29	No formal education	Working	<=7 hours	<=4 hours	Yes	Normal	non-hypertensive	No	No	No
Poorest	Men	13597.499	Weekly consumption	Weekly consumption	Weekly consumption	>=150 Minutes/weeek	>= 5 ser/day	Rural	Currently married	Islam	Khulna	20-29	Primary	Working	<=7 hours	<=4 hours	Yes	Normal	non-hypertensive	No	No	No
Poorest	Men	13626.898	Never	Never	Never	>=150 Minutes/weeek	<5 ser/day	Rural	Currently married	Islam	Rajshahi	20-29	Primary	Working	<=7 hours	<=4 hours	No	Normal	non-hypertensive	Yes	No	No
Poorest	Men	13626.898	Never	Never	Never	>=150 Minutes/weeek	<5 ser/day	Rural	Others(Never married,Separated, Divorced,Widowed)	Islam	Rajshahi	20-29	Secodary	Working	<=7 hours	<=4 hours	No	Underweight	non-hypertensive	No	No	No
Poorest	Men	119.47501	Weekly consumption	Weekly consumption	Weekly consumption	>=150 Minutes/weeek	<5 ser/day	Non-slum urban	Currently married	Islam	Sylhet	20-29	No formal education	Working	<=7 hours	<=4 hours	Yes	Underweight	non-hypertensive	No	No	No
Middle	Men	470.39999	Weekly consumption	Weekly consumption	Weekly consumption	>=150 Minutes/weeek	<5 ser/day	Slum	Currently married	Islam	Dhaka	20-29	Secodary	Working	<=7 hours	<=4 hours	Yes	Overweight/Obese	non-hypertensive	No	No	No
Poorest	Men	1673.9999	Never	Never	Weekly consumption	>=150 Minutes/weeek	<5 ser/day	Rural	Currently married	Islam	Rangpur	20-29	No formal education	Working	<=7 hours	<=4 hours	Yes	Underweight	non-hypertensive	No	No	No
Poorer	Men	27.299999	Weekly consumption	Weekly consumption	Never	<150 Minutes/weeek	<5 ser/day	Slum	Currently married	Islam	Rajshahi	20-29	No formal education	Working	>7hours	<=4 hours	Yes	Overweight/Obese	non-hypertensive	No	No	No
Poorer	Men	1639.3379	Never	Never	Weekly consumption	<150 Minutes/weeek	>= 5 ser/day	Rural	Currently married	Islam	Dhaka	20-29	Primary	Working	>7hours	>4hours	Yes	Normal	non-hypertensive	No	No	No
Poorest	Men	11607.748	Weekly consumption	Weekly consumption	Weekly consumption	>=150 Minutes/weeek	<5 ser/day	Rural	Others(Never married,Separated, Divorced,Widowed)	Others(Hindu,Christian,Buddhist)	Khulna	20-29	Higher Secondary & above	Not working/homemaker	>7hours	<=4 hours	No	Overweight/Obese	hypertensive	No	No	No
Middle	Men	908.6875	Weekly consumption	Weekly consumption	Weekly consumption	>=150 Minutes/weeek	<5 ser/day	Non-slum urban	Currently married	Islam	Khulna	20-29	Secodary	Working	<=7 hours	<=4 hours	Yes	Normal	non-hypertensive	No	No	No
Poorer	Men	1405.6875	Weekly consumption	Weekly consumption	Weekly consumption	>=150 Minutes/weeek	<5 ser/day	Rural	Currently married	Others(Hindu,Christian,Buddhist)	Sylhet	20-29	No formal education	Working	<=7 hours	<=4 hours	Yes	Normal	non-hypertensive	No	No	No
Richest	Men	212.24998	Weekly consumption	Weekly consumption	Weekly consumption	>=150 Minutes/weeek	<5 ser/day	Non-slum urban	Currently married	Others(Hindu,Christian,Buddhist)	Barisal	20-29	Higher Secondary & above	Working	<=7 hours	<=4 hours	No	Overweight/Obese	non-hypertensive	No	No	No
Poorer	Men	9169.874	Never	Never	Weekly consumption	>=150 Minutes/weeek	>= 5 ser/day	Rural	Currently married	Islam	Rangpur	20-29	Primary	Working	<=7 hours	<=4 hours	No	Underweight	non-hypertensive	No	No	No
Richest	Men	1716.9468	Weekly consumption	Weekly consumption	Weekly consumption	>=150 Minutes/weeek	<5 ser/day	Rural	Currently married	Islam	Barisal	20-29	Secodary	Working	<=7 hours	<=4 hours	No	Normal	non-hypertensive	No	No	No
Poorer	Men	1973.8124	Never	Weekly consumption	Weekly consumption	>=150 Minutes/weeek	<5 ser/day	Rural	Currently married	Islam	Chattogram	20-29	No formal education	Working	<=7 hours	<=4 hours	No	Normal	non-hypertensive	No	No	No
Poorest	Men	2508.5999	Weekly consumption	Weekly consumption	Weekly consumption	>=150 Minutes/weeek	<5 ser/day	Non-slum urban	Others(Never married,Separated, Divorced,Widowed)	Islam	Dhaka	20-29	Secodary	Working	>7hours	<=4 hours	Yes	Normal	non-hypertensive	No	No	No
Middle	Men	470.39999	Weekly consumption	Weekly consumption	Weekly consumption	>=150 Minutes/weeek	>= 5 ser/day	Slum	Currently married	Islam	Dhaka	20-29	Primary	Working	<=7 hours	<=4 hours	No	Normal	non-hypertensive	No	No	No
Richer	Men	5278.71	Weekly consumption	Weekly consumption	Weekly consumption	>=150 Minutes/weeek	<5 ser/day	Rural	Currently married	Islam	Chattogram	20-29	Secodary	Working	<=7 hours	<=4 hours	No	Overweight/Obese	hypertensive	No	No	No
Poorer	Men	727.03119	Weekly consumption	Weekly consumption	Weekly consumption	>=150 Minutes/weeek	<5 ser/day	Rural	Currently married	Islam	Chattogram	20-29	No formal education	Working	<=7 hours	<=4 hours	No	Normal	non-hypertensive	No	No	No
Richer	Men	470.39999	Weekly consumption	Weekly consumption	Weekly consumption	>=150 Minutes/weeek	<5 ser/day	Slum	Currently married	Islam	Dhaka	20-29	Primary	Working	<=7 hours	<=4 hours	Yes	Overweight/Obese	non-hypertensive	No	No	No
Richest	Men	106.12499	Never	Weekly consumption	Weekly consumption	<150 Minutes/weeek	<5 ser/day	Non-slum urban	Currently married	Others(Hindu,Christian,Buddhist)	Barisal	20-29	Secodary	Working	<=7 hours	<=4 hours	No	Overweight/Obese	hypertensive	No	No	No
Poorest	Men	1391.2498	Never	Weekly consumption	Weekly consumption	>=150 Minutes/weeek	>= 5 ser/day	Rural	Currently married	Islam	Rangpur	20-29	Secodary	Working	<=7 hours	<=4 hours	No	Normal	non-hypertensive	No	No	No
Poorest	Men	12993.747	Weekly consumption	Weekly consumption	Weekly consumption	<150 Minutes/weeek	<5 ser/day	Rural	Others(Never married,Separated, Divorced,Widowed)	Islam	Chattogram	20-29	Primary	Working	<=7 hours	<=4 hours	Yes	Normal	non-hypertensive	No	No	No
Poorest	Men	20.75	Never	Never	Weekly consumption	>=150 Minutes/weeek	<5 ser/day	Slum	Currently married	Islam	Rangpur	20-29	No formal education	Working	>7hours	<=4 hours	No	Normal	non-hypertensive	No	No	No
Poorer	Men	5803.874	Weekly consumption	Weekly consumption	Weekly consumption	>=150 Minutes/weeek	<5 ser/day	Rural	Currently married	Others(Hindu,Christian,Buddhist)	Khulna	20-29	Primary	Working	<=7 hours	<=4 hours	No	Overweight/Obese	non-hypertensive	No	No	No
Middle	Men	1080.4922	Weekly consumption	Weekly consumption	Weekly consumption	>=150 Minutes/weeek	<5 ser/day	Rural	Currently married	Islam	Chattogram	20-29	Secodary	Working	<=7 hours	<=4 hours	No	Overweight/Obese	non-hypertensive	No	No	No
Poorest	Men	883.20001	Weekly consumption	Weekly consumption	Weekly consumption	>=150 Minutes/weeek	<5 ser/day	Slum	Currently married	Islam	Dhaka	20-29	Primary	Working	<=7 hours	<=4 hours	Yes	Overweight/Obese	non-hypertensive	Yes	No	No
Middle	Men	1148.125	Weekly consumption	Weekly consumption	Weekly consumption	>=150 Minutes/weeek	<5 ser/day	Rural	Currently married	Islam	Mymensingh	20-29	Secodary	Working	<=7 hours	<=4 hours	Yes	Normal	non-hypertensive	No	No	No
Poorer	Men	1391.2498	Weekly consumption	Weekly consumption	Weekly consumption	>=150 Minutes/weeek	<5 ser/day	Rural	Currently married	Islam	Rangpur	20-29	Primary	Working	<=7 hours	<=4 hours	Yes	Normal	non-hypertensive	No	No	No
Middle	Men	1254.2999	Weekly consumption	Weekly consumption	Weekly consumption	>=150 Minutes/weeek	<5 ser/day	Non-slum urban	Currently married	Islam	Dhaka	20-29	Primary	Working	<=7 hours	<=4 hours	No	Normal	non-hypertensive	No	No	No
Richest	Men	1254.2999	Weekly consumption	Weekly consumption	Weekly consumption	<150 Minutes/weeek	<5 ser/day	Non-slum urban	Currently married	Islam	Dhaka	20-29	Secodary	Working	<=7 hours	<=4 hours	No	Normal	non-hypertensive	No	No	No
Middle	Men	244.90001	Weekly consumption	Weekly consumption	Weekly consumption	<150 Minutes/weeek	>= 5 ser/day	Non-slum urban	Currently married	Islam	Khulna	20-29	Primary	Working	>7hours	>4hours	Yes	Underweight	non-hypertensive	No	No	No
Richer	Men	3810.0557	Never	Weekly consumption	Never	>=150 Minutes/weeek	<5 ser/day	Rural	Currently married	Islam	Dhaka	20-29	Secodary	Working	<=7 hours	<=4 hours	Yes	Normal	non-hypertensive	No	No	No
Poorest	Men	727.03119	Weekly consumption	Weekly consumption	Weekly consumption	>=150 Minutes/weeek	<5 ser/day	Rural	Currently married	Islam	Chattogram	20-29	Primary	Working	<=7 hours	<=4 hours	Yes	Normal	non-hypertensive	No	No	No
Richest	Men	9497.248	Weekly consumption	Weekly consumption	Weekly consumption	>=150 Minutes/weeek	<5 ser/day	Rural	Currently married	Islam	Khulna	20-29	Secodary	Working	<=7 hours	<=4 hours	No	Overweight/Obese	non-hypertensive	No	No	No
Poorer	Men	667.63123	Never	Weekly consumption	Weekly consumption	>=150 Minutes/weeek	<5 ser/day	Rural	Currently married	Islam	Sylhet	20-29	Primary	Working	<=7 hours	<=4 hours	Yes	Normal	non-hypertensive	No	No	No
Richest	Men	2591.1528	Weekly consumption	Weekly consumption	Weekly consumption	<150 Minutes/weeek	>= 5 ser/day	Non-slum urban	Others(Never married,Separated, Divorced,Widowed)	Islam	Chattogram	20-29	Secodary	Working	>7hours	>4hours	No	Normal	non-hypertensive	No	No	No
Middle	Men	1666.7435	Never	Weekly consumption	Weekly consumption	>=150 Minutes/weeek	<5 ser/day	Rural	Currently married	Islam	Barisal	20-29	Primary	Working	<=7 hours	<=4 hours	Yes	Underweight	non-hypertensive	No	No	No
Middle	Men	1568.5687	Never	Never	Weekly consumption	>=150 Minutes/weeek	>= 5 ser/day	Non-slum urban	Currently married	Islam	Dhaka	20-29	Secodary	Working	<=7 hours	<=4 hours	No	Overweight/Obese	non-hypertensive	No	No	No
Middle	Men	5657.6938	Weekly consumption	Weekly consumption	Weekly consumption	>=150 Minutes/weeek	<5 ser/day	Rural	Currently married	Islam	Chattogram	20-29	No formal education	Working	>7hours	<=4 hours	Yes	Overweight/Obese	non-hypertensive	No	No	No
Middle	Men	2591.1528	Weekly consumption	Never	Weekly consumption	<150 Minutes/weeek	>= 5 ser/day	Non-slum urban	Currently married	Islam	Chattogram	20-29	No formal education	Working	>7hours	>4hours	Yes	Normal	non-hypertensive	No	No	No
Poorest	Men	667.63123	Weekly consumption	Weekly consumption	Weekly consumption	>=150 Minutes/weeek	<5 ser/day	Rural	Currently married	Islam	Sylhet	20-29	No formal education	Working	<=7 hours	<=4 hours	Yes	Overweight/Obese	non-hypertensive	No	Yes	No
Middle	Men	1716.9468	Never	Weekly consumption	Weekly consumption	>=150 Minutes/weeek	<5 ser/day	Rural	Others(Never married,Separated, Divorced,Widowed)	Others(Hindu,Christian,Buddhist)	Barisal	20-29	Higher Secondary & above	Working	<=7 hours	<=4 hours	Yes	Overweight/Obese	non-hypertensive	No	No	No
Poorer	Men	1639.3379	Weekly consumption	Weekly consumption	Weekly consumption	<150 Minutes/weeek	>= 5 ser/day	Rural	Others(Never married,Separated, Divorced,Widowed)	Islam	Dhaka	20-29	Higher Secondary & above	Not working/homemaker	>7hours	>4hours	No	Normal	non-hypertensive	No	No	No
Poorer	Men	1716.9468	Weekly consumption	Weekly consumption	Weekly consumption	<150 Minutes/weeek	<5 ser/day	Rural	Currently married	Islam	Barisal	20-29	Primary	Working	<=7 hours	<=4 hours	No	Overweight/Obese	non-hypertensive	No	No	No
Middle	Men	1157.6249	Never	Weekly consumption	Weekly consumption	>=150 Minutes/weeek	>= 5 ser/day	Rural	Currently married	Others(Hindu,Christian,Buddhist)	Sylhet	20-29	No formal education	Working	<=7 hours	<=4 hours	No	Normal	non-hypertensive	No	No	No
Richest	Men	292.875	Weekly consumption	Weekly consumption	Weekly consumption	<150 Minutes/weeek	<5 ser/day	Non-slum urban	Others(Never married,Separated, Divorced,Widowed)	Islam	Mymensingh	20-29	Secodary	Working	>7hours	<=4 hours	Yes	Overweight/Obese	non-hypertensive	No	No	No
Middle	Men	8292.374	Weekly consumption	Weekly consumption	Weekly consumption	>=150 Minutes/weeek	<5 ser/day	Rural	Currently married	Islam	Rajshahi	20-29	No formal education	Working	<=7 hours	<=4 hours	No	Overweight/Obese	hypertensive	No	No	No
Richest	Men	1096.8749	Never	Weekly consumption	Never	>=150 Minutes/weeek	<5 ser/day	Rural	Others(Never married,Separated, Divorced,Widowed)	Islam	Dhaka	20-29	Secodary	Working	<=7 hours	<=4 hours	No	Normal	non-hypertensive	No	No	No
Richer	Men	116.55	Never	Weekly consumption	Never	>=150 Minutes/weeek	<5 ser/day	Non-slum urban	Currently married	Islam	Dhaka	20-29	No formal education	Working	<=7 hours	<=4 hours	Yes	Overweight/Obese	non-hypertensive	No	No	No
Richer	Men	11607.748	Weekly consumption	Weekly consumption	Never	>=150 Minutes/weeek	>= 5 ser/day	Rural	Currently married	Islam	Khulna	20-29	Primary	Working	<=7 hours	<=4 hours	No	Normal	non-hypertensive	No	No	No
Poorer	Men	3138.5251	Weekly consumption	Weekly consumption	Weekly consumption	>=150 Minutes/weeek	<5 ser/day	Rural	Currently married	Islam	Sylhet	20-29	No formal education	Working	>7hours	<=4 hours	No	Normal	non-hypertensive	No	No	No
Poorer	Men	6397.9492	Never	Weekly consumption	Weekly consumption	>=150 Minutes/weeek	<5 ser/day	Rural	Currently married	Islam	Dhaka	20-29	Primary	Working	>7hours	<=4 hours	No	Overweight/Obese	hypertensive	No	No	No
Richer	Men	5803.874	Never	Weekly consumption	Weekly consumption	>=150 Minutes/weeek	<5 ser/day	Rural	Currently married	Islam	Khulna	20-29	Secodary	Working	<=7 hours	<=4 hours	No	Underweight	non-hypertensive	No	No	No
Middle	Men	163.29999	Weekly consumption	Weekly consumption	Weekly consumption	<150 Minutes/weeek	<5 ser/day	Slum	Currently married	Islam	Chattogram	20-29	Primary	Working	>7hours	<=4 hours	Yes	Underweight	non-hypertensive	No	No	No
Richest	Men	116.725	Weekly consumption	Weekly consumption	Weekly consumption	<150 Minutes/weeek	<5 ser/day	Slum	Currently married	Islam	Chattogram	20-29	Higher Secondary & above	Working	<=7 hours	<=4 hours	No	Normal	non-hypertensive	No	No	No
Richest	Men	292.875	Never	Weekly consumption	Weekly consumption	>=150 Minutes/weeek	<5 ser/day	Non-slum urban	Others(Never married,Separated, Divorced,Widowed)	Islam	Mymensingh	20-29	Secodary	Working	<=7 hours	<=4 hours	No	Underweight	non-hypertensive	No	No	No
Richest	Men	1601.9999	Weekly consumption	Weekly consumption	Weekly consumption	>=150 Minutes/weeek	<5 ser/day	Rural	Currently married	Islam	Rajshahi	20-29	Primary	Working	<=7 hours	<=4 hours	Yes	Normal	non-hypertensive	No	No	No
Middle	Men	3138.5251	Never	Weekly consumption	Weekly consumption	>=150 Minutes/weeek	<5 ser/day	Rural	Currently married	Islam	Sylhet	20-29	Primary	Working	>7hours	<=4 hours	Yes	Underweight	non-hypertensive	No	No	No
Richest	Men	5399.9995	Never	Weekly consumption	Weekly consumption	<150 Minutes/weeek	<5 ser/day	Rural	Others(Never married,Separated, Divorced,Widowed)	Islam	Barisal	20-29	Higher Secondary & above	Working	>7hours	<=4 hours	No	Overweight/Obese	hypertensive	No	No	No
Poorer	Men	19963.123	Weekly consumption	Weekly consumption	Weekly consumption	>=150 Minutes/weeek	<5 ser/day	Rural	Currently married	Islam	Khulna	20-29	Higher Secondary & above	Working	<=7 hours	<=4 hours	No	Normal	non-hypertensive	No	No	No
Richer	Men	8646.749	Weekly consumption	Weekly consumption	Never	>=150 Minutes/weeek	<5 ser/day	Rural	Currently married	Islam	Khulna	20-29	Higher Secondary & above	Working	<=7 hours	<=4 hours	No	Normal	non-hypertensive	No	No	No
Poorer	Men	5278.71	Weekly consumption	Weekly consumption	Weekly consumption	>=150 Minutes/weeek	<5 ser/day	Rural	Currently married	Islam	Chattogram	20-29	Secodary	Working	<=7 hours	<=4 hours	Yes	Normal	non-hypertensive	No	No	No
Poorer	Men	2433.7498	Never	Weekly consumption	Weekly consumption	>=150 Minutes/weeek	>= 5 ser/day	Rural	Currently married	Islam	Mymensingh	20-29	No formal education	Working	<=7 hours	<=4 hours	Yes	Normal	hypertensive	No	No	No
Poorest	Men	5774.9995	Never	Weekly consumption	Weekly consumption	>=150 Minutes/weeek	>= 5 ser/day	Rural	Currently married	Islam	Khulna	20-29	Higher Secondary & above	Working	<=7 hours	<=4 hours	No	Normal	non-hypertensive	No	No	No
Middle	Men	2433.7498	Never	Never	Never	>=150 Minutes/weeek	<5 ser/day	Rural	Currently married	Islam	Mymensingh	20-29	Secodary	Working	<=7 hours	<=4 hours	No	Overweight/Obese	non-hypertensive	No	No	No
Richest	Men	61.799995	Weekly consumption	Weekly consumption	Weekly consumption	>=150 Minutes/weeek	>= 5 ser/day	Slum	Others(Never married,Separated, Divorced,Widowed)	Others(Hindu,Christian,Buddhist)	Mymensingh	20-29	Higher Secondary & above	Working	>7hours	<=4 hours	No	Overweight/Obese	non-hypertensive	No	No	No
Middle	Men	2433.7498	Weekly consumption	Weekly consumption	Weekly consumption	>=150 Minutes/weeek	<5 ser/day	Rural	Currently married	Islam	Mymensingh	20-29	Primary	Working	<=7 hours	<=4 hours	Yes	Overweight/Obese	non-hypertensive	No	No	No
Richest	Men	80.025002	Never	Never	Weekly consumption	<150 Minutes/weeek	<5 ser/day	Non-slum urban	Currently married	Islam	Rangpur	20-29	Secodary	Working	>7hours	<=4 hours	Yes	Normal	non-hypertensive	No	No	No
Poorer	Men	4323.3745	Weekly consumption	Weekly consumption	Never	>=150 Minutes/weeek	<5 ser/day	Rural	Currently married	Islam	Khulna	20-29	Secodary	Working	<=7 hours	<=4 hours	No	Normal	non-hypertensive	No	No	No
Poorer	Men	2389.4998	Never	Never	Weekly consumption	>=150 Minutes/weeek	<5 ser/day	Rural	Currently married	Islam	Rajshahi	20-29	No formal education	Working	<=7 hours	<=4 hours	Yes	Normal	non-hypertensive	No	No	No
Middle	Men	2389.4998	Weekly consumption	Weekly consumption	Weekly consumption	>=150 Minutes/weeek	<5 ser/day	Rural	Currently married	Others(Hindu,Christian,Buddhist)	Rajshahi	20-29	No formal education	Working	<=7 hours	<=4 hours	Yes	Normal	non-hypertensive	No	No	No
Richest	Men	470.39999	Weekly consumption	Weekly consumption	Weekly consumption	>=150 Minutes/weeek	<5 ser/day	Slum	Currently married	Islam	Dhaka	20-29	Primary	Working	>7hours	<=4 hours	Yes	Overweight/Obese	non-hypertensive	No	No	No
Middle	Men	2389.4998	Weekly consumption	Weekly consumption	Weekly consumption	>=150 Minutes/weeek	<5 ser/day	Rural	Currently married	Others(Hindu,Christian,Buddhist)	Rajshahi	20-29	Primary	Working	<=7 hours	<=4 hours	Yes	Normal	non-hypertensive	No	No	No
Middle	Men	93	Weekly consumption	Weekly consumption	Weekly consumption	<150 Minutes/weeek	>= 5 ser/day	Slum	Others(Never married,Separated, Divorced,Widowed)	Islam	Khulna	20-29	Secodary	Working	>7hours	>4hours	Yes	Normal	hypertensive	No	No	No
Richer	Men	7905.6245	Weekly consumption	Weekly consumption	Weekly consumption	>=150 Minutes/weeek	<5 ser/day	Rural	Currently married	Islam	Rangpur	20-29	Higher Secondary & above	Working	<=7 hours	<=4 hours	Yes	Normal	hypertensive	No	No	No
Poorest	Men	5492.812	Weekly consumption	Weekly consumption	Never	>=150 Minutes/weeek	<5 ser/day	Rural	Currently married	Others(Hindu,Christian,Buddhist)	Khulna	30-39	Secodary	Working	<=7 hours	<=4 hours	Yes	Normal	non-hypertensive	No	No	No
Richer	Men	1148.125	Weekly consumption	Weekly consumption	Weekly consumption	>=150 Minutes/weeek	<5 ser/day	Rural	Currently married	Islam	Mymensingh	30-39	Primary	Working	>7hours	>4hours	Yes	Overweight/Obese	hypertensive	No	No	No
Richer	Men	81	Weekly consumption	Never	Weekly consumption	<150 Minutes/weeek	>= 5 ser/day	Non-slum urban	Currently married	Islam	Rajshahi	30-39	Secodary	Working	>7hours	>4hours	No	Overweight/Obese	non-hypertensive	No	No	No
Richest	Men	489.80002	Weekly consumption	Weekly consumption	Weekly consumption	<150 Minutes/weeek	>= 5 ser/day	Non-slum urban	Currently married	Islam	Khulna	30-39	Higher Secondary & above	Working	>7hours	>4hours	No	Normal	non-hypertensive	No	No	No
Richer	Men	1148.125	Never	Weekly consumption	Never	>=150 Minutes/weeek	<5 ser/day	Rural	Currently married	Islam	Mymensingh	30-39	No formal education	Working	<=7 hours	<=4 hours	No	Underweight	non-hypertensive	No	No	No
Poorer	Men	3752.9995	Weekly consumption	Never	Never	>=150 Minutes/weeek	<5 ser/day	Rural	Others(Never married,Separated, Divorced,Widowed)	Islam	Rajshahi	30-39	Secodary	Working	<=7 hours	>4hours	No	Overweight/Obese	non-hypertensive	No	No	No
Middle	Men	9497.248	Never	Weekly consumption	Weekly consumption	>=150 Minutes/weeek	>= 5 ser/day	Rural	Currently married	Islam	Khulna	30-39	Secodary	Working	<=7 hours	<=4 hours	No	Overweight/Obese	non-hypertensive	No	No	No
Middle	Men	748.125	Never	Weekly consumption	Weekly consumption	>=150 Minutes/weeek	<5 ser/day	Rural	Currently married	Islam	Mymensingh	30-39	Secodary	Working	<=7 hours	<=4 hours	No	Normal	non-hypertensive	No	No	No
Richer	Men	1496.25	Never	Weekly consumption	Never	>=150 Minutes/weeek	>= 5 ser/day	Rural	Currently married	Islam	Mymensingh	30-39	Secodary	Working	<=7 hours	<=4 hours	No	Normal	non-hypertensive	No	No	No
Middle	Men	1876.4998	Never	Weekly consumption	Never	>=150 Minutes/weeek	<5 ser/day	Rural	Others(Never married,Separated, Divorced,Widowed)	Islam	Rajshahi	30-39	Secodary	Working	<=7 hours	<=4 hours	No	Normal	non-hypertensive	No	No	No
Middle	Men	3810.0557	Weekly consumption	Weekly consumption	Weekly consumption	>=150 Minutes/weeek	>= 5 ser/day	Rural	Currently married	Islam	Dhaka	30-39	Secodary	Working	>7hours	<=4 hours	No	Overweight/Obese	non-hypertensive	No	No	No
Poorest	Men	1876.4998	Weekly consumption	Weekly consumption	Weekly consumption	>=150 Minutes/weeek	<5 ser/day	Rural	Currently married	Islam	Rajshahi	30-39	Secodary	Working	<=7 hours	<=4 hours	Yes	Underweight	non-hypertensive	No	No	No
Richest	Men	2918.6997	Weekly consumption	Weekly consumption	Weekly consumption	<150 Minutes/weeek	>= 5 ser/day	Non-slum urban	Currently married	Islam	Chattogram	30-39	Secodary	Working	>7hours	>4hours	Yes	Normal	hypertensive	No	No	No
Poorest	Men	727.03119	Weekly consumption	Weekly consumption	Weekly consumption	>=150 Minutes/weeek	<5 ser/day	Rural	Currently married	Islam	Chattogram	30-39	Primary	Working	<=7 hours	<=4 hours	No	Underweight	non-hypertensive	No	No	No
Poorer	Men	1876.4998	Weekly consumption	Never	Never	>=150 Minutes/weeek	<5 ser/day	Rural	Currently married	Islam	Rajshahi	30-39	No formal education	Working	<=7 hours	<=4 hours	Yes	Overweight/Obese	non-hypertensive	No	No	No
Poorer	Men	1096.8749	Weekly consumption	Weekly consumption	Weekly consumption	>=150 Minutes/weeek	<5 ser/day	Rural	Currently married	Islam	Dhaka	30-39	No formal education	Working	<=7 hours	<=4 hours	Yes	Overweight/Obese	hypertensive	No	No	No
Richest	Men	1876.4998	Weekly consumption	Weekly consumption	Weekly consumption	>=150 Minutes/weeek	<5 ser/day	Rural	Currently married	Islam	Rajshahi	30-39	Secodary	Working	>7hours	<=4 hours	Yes	Underweight	hypertensive	Yes	No	No
Poorer	Men	727.03119	Weekly consumption	Weekly consumption	Weekly consumption	>=150 Minutes/weeek	>= 5 ser/day	Rural	Currently married	Islam	Chattogram	30-39	Primary	Working	<=7 hours	<=4 hours	Yes	Normal	non-hypertensive	No	No	No
Poorest	Men	727.03119	Weekly consumption	Weekly consumption	Never	>=150 Minutes/weeek	<5 ser/day	Rural	Currently married	Islam	Chattogram	30-39	No formal education	Working	<=7 hours	<=4 hours	No	Normal	non-hypertensive	No	No	No
Richest	Men	9981.5615	Weekly consumption	Weekly consumption	Weekly consumption	<150 Minutes/weeek	>= 5 ser/day	Rural	Currently married	Islam	Khulna	30-39	Higher Secondary & above	Working	<=7 hours	<=4 hours	No	Overweight/Obese	non-hypertensive	No	No	No
Richer	Men	637.3125	Weekly consumption	Weekly consumption	Never	>=150 Minutes/weeek	<5 ser/day	Rural	Currently married	Others(Hindu,Christian,Buddhist)	Chattogram	30-39	Secodary	Working	<=7 hours	<=4 hours	No	Underweight	non-hypertensive	No	No	No
Middle	Men	1001.2498	Weekly consumption	Never	Weekly consumption	>=150 Minutes/weeek	<5 ser/day	Rural	Currently married	Islam	Mymensingh	30-39	No formal education	Working	<=7 hours	<=4 hours	Yes	Normal	non-hypertensive	No	No	No
Poorest	Men	318.65625	Never	Never	Weekly consumption	>=150 Minutes/weeek	<5 ser/day	Rural	Currently married	Others(Hindu,Christian,Buddhist)	Chattogram	30-39	No formal education	Working	<=7 hours	<=4 hours	Yes	Normal	non-hypertensive	No	No	No
Middle	Men	9981.5615	Never	Weekly consumption	Never	>=150 Minutes/weeek	<5 ser/day	Rural	Currently married	Islam	Khulna	30-39	Primary	Working	<=7 hours	<=4 hours	No	Normal	non-hypertensive	No	No	No
Richest	Men	21384.998	Never	Never	Never	>=150 Minutes/weeek	<5 ser/day	Rural	Currently married	Islam	Rangpur	30-39	Secodary	Working	<=7 hours	<=4 hours	No	Overweight/Obese	non-hypertensive	No	No	No
Poorer	Men	2699.9998	Never	Weekly consumption	Weekly consumption	>=150 Minutes/weeek	<5 ser/day	Rural	Currently married	Islam	Barisal	30-39	Primary	Working	<=7 hours	<=4 hours	Yes	Normal	hypertensive	No	No	No
Poorest	Men	6012.5	Weekly consumption	Weekly consumption	Weekly consumption	>=150 Minutes/weeek	>= 5 ser/day	Rural	Currently married	Islam	Mymensingh	30-39	No formal education	Working	<=7 hours	<=4 hours	Yes	Normal	non-hypertensive	No	No	No
Richer	Men	6012.5	Weekly consumption	Weekly consumption	Weekly consumption	>=150 Minutes/weeek	>= 5 ser/day	Rural	Currently married	Islam	Mymensingh	30-39	Secodary	Working	<=7 hours	<=4 hours	No	Underweight	non-hypertensive	No	No	No
Richest	Men	908.6875	Weekly consumption	Weekly consumption	Weekly consumption	>=150 Minutes/weeek	<5 ser/day	Non-slum urban	Currently married	Islam	Khulna	30-39	Secodary	Working	>7hours	<=4 hours	No	Overweight/Obese	non-hypertensive	No	No	No
Poorer	Men	6467.999	Never	Never	Weekly consumption	>=150 Minutes/weeek	<5 ser/day	Rural	Currently married	Islam	Khulna	30-39	No formal education	Working	<=7 hours	<=4 hours	Yes	Underweight	non-hypertensive	No	No	No
Poorer	Men	6467.999	Weekly consumption	Weekly consumption	Weekly consumption	>=150 Minutes/weeek	<5 ser/day	Rural	Currently married	Islam	Khulna	30-39	Higher Secondary & above	Working	<=7 hours	<=4 hours	No	Overweight/Obese	non-hypertensive	No	No	No
Middle	Men	8150.999	Never	Weekly consumption	Weekly consumption	>=150 Minutes/weeek	>= 5 ser/day	Rural	Currently married	Islam	Rangpur	30-39	No formal education	Working	<=7 hours	<=4 hours	No	Underweight	non-hypertensive	No	No	No
Poorer	Men	160.05	Never	Weekly consumption	Weekly consumption	>=150 Minutes/weeek	<5 ser/day	Non-slum urban	Others(Never married,Separated, Divorced,Widowed)	Islam	Rangpur	30-39	Secodary	Working	<=7 hours	<=4 hours	Yes	Overweight/Obese	hypertensive	No	No	No
Poorer	Men	5803.874	Never	Never	Never	>=150 Minutes/weeek	<5 ser/day	Rural	Currently married	Others(Hindu,Christian,Buddhist)	Khulna	30-39	Higher Secondary & above	Working	<=7 hours	<=4 hours	No	Overweight/Obese	non-hypertensive	No	No	No
Poorest	Men	1080.4922	Weekly consumption	Weekly consumption	Weekly consumption	>=150 Minutes/weeek	<5 ser/day	Rural	Currently married	Islam	Chattogram	30-39	Secodary	Working	<=7 hours	<=4 hours	No	Overweight/Obese	non-hypertensive	No	No	No
Poorest	Men	4323.3745	Weekly consumption	Weekly consumption	Weekly consumption	>=150 Minutes/weeek	<5 ser/day	Rural	Currently married	Islam	Khulna	30-39	Primary	Working	<=7 hours	<=4 hours	No	Overweight/Obese	non-hypertensive	No	No	No
Middle	Men	9169.874	Weekly consumption	Weekly consumption	Weekly consumption	<150 Minutes/weeek	<5 ser/day	Rural	Currently married	Islam	Rangpur	30-39	Secodary	Working	>7hours	<=4 hours	No	Normal	non-hypertensive	No	No	No
Poorer	Men	1679.0919	Never	Never	Never	>=150 Minutes/weeek	<5 ser/day	Rural	Currently married	Islam	Dhaka	30-39	Primary	Working	<=7 hours	<=4 hours	Yes	Normal	non-hypertensive	No	Yes	No
Poorest	Men	4062.5	Weekly consumption	Weekly consumption	Weekly consumption	>=150 Minutes/weeek	>= 5 ser/day	Rural	Currently married	Islam	Mymensingh	30-39	Primary	Working	>7hours	<=4 hours	Yes	Normal	non-hypertensive	No	No	No
Middle	Men	8150.999	Weekly consumption	Weekly consumption	Weekly consumption	>=150 Minutes/weeek	<5 ser/day	Rural	Currently married	Islam	Rangpur	30-39	Primary	Working	<=7 hours	<=4 hours	No	Normal	non-hypertensive	No	No	No
Richer	Men	5951.562	Weekly consumption	Weekly consumption	Weekly consumption	>=150 Minutes/weeek	>= 5 ser/day	Rural	Currently married	Islam	Mymensingh	30-39	Secodary	Working	>7hours	<=4 hours	No	Overweight/Obese	hypertensive	No	No	Yes
Middle	Men	10456.874	Never	Never	Weekly consumption	<150 Minutes/weeek	<5 ser/day	Rural	Currently married	Others(Hindu,Christian,Buddhist)	Rangpur	30-39	No formal education	Working	<=7 hours	<=4 hours	Yes	Overweight/Obese	non-hypertensive	No	No	No
Poorest	Men	10456.874	Never	Never	Never	>=150 Minutes/weeek	<5 ser/day	Rural	Currently married	Others(Hindu,Christian,Buddhist)	Rangpur	30-39	Primary	Working	<=7 hours	<=4 hours	Yes	Underweight	non-hypertensive	No	No	No
Richer	Men	4323.3745	Weekly consumption	Weekly consumption	Weekly consumption	<150 Minutes/weeek	>= 5 ser/day	Rural	Currently married	Islam	Khulna	30-39	Secodary	Working	<=7 hours	<=4 hours	No	Normal	non-hypertensive	No	No	No
Middle	Men	1157.6249	Weekly consumption	Never	Weekly consumption	>=150 Minutes/weeek	<5 ser/day	Rural	Currently married	Others(Hindu,Christian,Buddhist)	Sylhet	30-39	No formal education	Working	<=7 hours	<=4 hours	Yes	Underweight	non-hypertensive	No	No	No
Richer	Men	6467.999	Weekly consumption	Weekly consumption	Weekly consumption	>=150 Minutes/weeek	<5 ser/day	Rural	Currently married	Islam	Khulna	30-39	Secodary	Working	<=7 hours	<=4 hours	Yes	Normal	non-hypertensive	No	No	No
Middle	Men	10456.874	Never	Never	Never	>=150 Minutes/weeek	<5 ser/day	Rural	Currently married	Others(Hindu,Christian,Buddhist)	Rangpur	30-39	Primary	Working	<=7 hours	<=4 hours	Yes	Normal	non-hypertensive	No	No	No
Poorer	Men	1795.4999	Never	Weekly consumption	Weekly consumption	>=150 Minutes/weeek	<5 ser/day	Rural	Currently married	Islam	Rangpur	30-39	Secodary	Working	<=7 hours	<=4 hours	No	Normal	non-hypertensive	No	No	No
Middle	Men	3473.4373	Weekly consumption	Weekly consumption	Weekly consumption	>=150 Minutes/weeek	>= 5 ser/day	Rural	Currently married	Islam	Mymensingh	30-39	Primary	Working	<=7 hours	<=4 hours	Yes	Normal	non-hypertensive	No	No	No
Poorest	Men	9497.248	Weekly consumption	Weekly consumption	Weekly consumption	>=150 Minutes/weeek	<5 ser/day	Rural	Currently married	Islam	Khulna	30-39	Primary	Working	<=7 hours	<=4 hours	No	Normal	non-hypertensive	No	No	No
Richest	Men	1405.6875	Weekly consumption	Weekly consumption	Weekly consumption	>=150 Minutes/weeek	>= 5 ser/day	Rural	Currently married	Others(Hindu,Christian,Buddhist)	Sylhet	30-39	Higher Secondary & above	Working	<=7 hours	<=4 hours	No	Overweight/Obese	hypertensive	No	Yes	No
Middle	Men	9497.248	Weekly consumption	Never	Never	>=150 Minutes/weeek	<5 ser/day	Rural	Currently married	Islam	Khulna	30-39	Primary	Working	<=7 hours	<=4 hours	No	Normal	non-hypertensive	No	No	No
Poorer	Men	8292.374	Never	Weekly consumption	Weekly consumption	>=150 Minutes/weeek	<5 ser/day	Rural	Currently married	Islam	Rajshahi	30-39	No formal education	Working	<=7 hours	<=4 hours	Yes	Normal	non-hypertensive	No	No	No
Middle	Men	3473.4373	Weekly consumption	Weekly consumption	Weekly consumption	>=150 Minutes/weeek	>= 5 ser/day	Rural	Currently married	Islam	Mymensingh	30-39	No formal education	Working	<=7 hours	<=4 hours	No	Normal	non-hypertensive	No	Yes	No
Richer	Men	8292.374	Never	Never	Never	<150 Minutes/weeek	<5 ser/day	Rural	Currently married	Islam	Rajshahi	30-39	No formal education	Working	>7hours	<=4 hours	No	Normal	non-hypertensive	No	No	No
Poorest	Men	9497.248	Never	Weekly consumption	Never	>=150 Minutes/weeek	<5 ser/day	Rural	Currently married	Islam	Khulna	30-39	No formal education	Working	<=7 hours	<=4 hours	No	Normal	non-hypertensive	No	No	No
Richest	Men	146.4375	Never	Weekly consumption	Weekly consumption	>=150 Minutes/weeek	<5 ser/day	Non-slum urban	Others(Never married,Separated, Divorced,Widowed)	Islam	Mymensingh	30-39	Secodary	Working	>7hours	<=4 hours	No	Normal	non-hypertensive	No	No	No
Middle	Men	119.47501	Weekly consumption	Weekly consumption	Weekly consumption	>=150 Minutes/weeek	<5 ser/day	Non-slum urban	Currently married	Islam	Sylhet	30-39	No formal education	Working	<=7 hours	<=4 hours	Yes	Normal	non-hypertensive	No	No	No
Middle	Men	8292.374	Never	Weekly consumption	Never	>=150 Minutes/weeek	<5 ser/day	Rural	Others(Never married,Separated, Divorced,Widowed)	Islam	Rajshahi	30-39	No formal education	Working	<=7 hours	<=4 hours	No	Normal	non-hypertensive	No	No	No
Poorest	Men	1679.0919	Weekly consumption	Never	Never	>=150 Minutes/weeek	<5 ser/day	Rural	Currently married	Islam	Dhaka	30-39	Primary	Working	<=7 hours	<=4 hours	Yes	Normal	non-hypertensive	No	No	No
Richer	Men	8292.374	Weekly consumption	Weekly consumption	Weekly consumption	>=150 Minutes/weeek	<5 ser/day	Rural	Currently married	Islam	Rajshahi	30-39	No formal education	Working	<=7 hours	<=4 hours	Yes	Overweight/Obese	non-hypertensive	No	No	No
Richer	Men	8292.374	Weekly consumption	Weekly consumption	Weekly consumption	>=150 Minutes/weeek	<5 ser/day	Rural	Currently married	Islam	Rajshahi	30-39	No formal education	Working	<=7 hours	<=4 hours	No	Normal	non-hypertensive	No	Yes	No
Richer	Men	7905.6245	Never	Weekly consumption	Weekly consumption	>=150 Minutes/weeek	<5 ser/day	Rural	Currently married	Islam	Rangpur	30-39	Secodary	Working	<=7 hours	<=4 hours	No	Overweight/Obese	hypertensive	No	No	No
Poorer	Men	1876.4998	Weekly consumption	Weekly consumption	Weekly consumption	>=150 Minutes/weeek	<5 ser/day	Rural	Currently married	Islam	Rajshahi	30-39	No formal education	Working	<=7 hours	<=4 hours	No	Overweight/Obese	non-hypertensive	No	No	No
Richest	Men	20.6	Never	Weekly consumption	Weekly consumption	>=150 Minutes/weeek	<5 ser/day	Slum	Currently married	Islam	Mymensingh	30-39	No formal education	Working	<=7 hours	<=4 hours	No	Normal	non-hypertensive	No	No	No
Poorest	Men	13945.976	Never	Never	Weekly consumption	<150 Minutes/weeek	<5 ser/day	Rural	Currently married	Islam	Rajshahi	30-39	Primary	Working	>7hours	<=4 hours	No	Normal	non-hypertensive	No	No	No
Middle	Men	748.125	Weekly consumption	Never	Weekly consumption	<150 Minutes/weeek	>= 5 ser/day	Rural	Currently married	Islam	Mymensingh	30-39	No formal education	Working	<=7 hours	<=4 hours	Yes	Underweight	non-hypertensive	No	No	No
Richer	Men	9766.5732	Never	Weekly consumption	Weekly consumption	>=150 Minutes/weeek	<5 ser/day	Rural	Currently married	Islam	Rajshahi	30-39	Primary	Working	>7hours	<=4 hours	Yes	Underweight	non-hypertensive	No	No	No
Middle	Men	13626.898	Weekly consumption	Weekly consumption	Weekly consumption	<150 Minutes/weeek	<5 ser/day	Rural	Currently married	Islam	Rajshahi	30-39	Secodary	Working	<=7 hours	<=4 hours	Yes	Normal	non-hypertensive	No	No	No
Richest	Men	1.4499999	Weekly consumption	Weekly consumption	Weekly consumption	>=150 Minutes/weeek	<5 ser/day	Slum	Currently married	Others(Hindu,Christian,Buddhist)	Sylhet	30-39	No formal education	Working	>7hours	>4hours	No	Overweight/Obese	non-hypertensive	No	No	No
Poorer	Men	1666.7435	Weekly consumption	Weekly consumption	Weekly consumption	>=150 Minutes/weeek	<5 ser/day	Rural	Currently married	Islam	Barisal	30-39	Primary	Working	<=7 hours	<=4 hours	No	Normal	non-hypertensive	No	No	No
Richer	Men	238.95001	Weekly consumption	Weekly consumption	Weekly consumption	>=150 Minutes/weeek	<5 ser/day	Non-slum urban	Currently married	Islam	Sylhet	30-39	No formal education	Working	<=7 hours	<=4 hours	Yes	Normal	hypertensive	No	No	No
Poorer	Men	3670.3123	Weekly consumption	Weekly consumption	Weekly consumption	<150 Minutes/weeek	<5 ser/day	Rural	Currently married	Islam	Barisal	30-39	Secodary	Working	<=7 hours	<=4 hours	No	Normal	non-hypertensive	No	No	No
Poorest	Men	9766.5732	Weekly consumption	Weekly consumption	Weekly consumption	<150 Minutes/weeek	<5 ser/day	Rural	Currently married	Islam	Rajshahi	30-39	Primary	Working	>7hours	<=4 hours	Yes	Underweight	non-hypertensive	No	No	No
Poorer	Men	1639.3379	Weekly consumption	Never	Weekly consumption	>=150 Minutes/weeek	<5 ser/day	Rural	Currently married	Islam	Dhaka	30-39	Primary	Working	<=7 hours	<=4 hours	No	Overweight/Obese	hypertensive	No	No	No
Poorer	Men	3670.3123	Weekly consumption	Weekly consumption	Weekly consumption	>=150 Minutes/weeek	<5 ser/day	Rural	Currently married	Islam	Barisal	30-39	No formal education	Working	<=7 hours	<=4 hours	No	Normal	non-hypertensive	No	No	No
Richer	Men	146.4375	Never	Weekly consumption	Weekly consumption	>=150 Minutes/weeek	>= 5 ser/day	Non-slum urban	Others(Never married,Separated, Divorced,Widowed)	Islam	Mymensingh	30-39	Higher Secondary & above	Working	<=7 hours	<=4 hours	No	Overweight/Obese	hypertensive	No	No	No
Poorer	Men	1639.3379	Weekly consumption	Weekly consumption	Weekly consumption	<150 Minutes/weeek	>= 5 ser/day	Rural	Currently married	Islam	Dhaka	30-39	Secodary	Working	>7hours	>4hours	Yes	Normal	non-hypertensive	No	No	No
Richer	Men	13626.898	Weekly consumption	Never	Never	>=150 Minutes/weeek	<5 ser/day	Rural	Currently married	Islam	Rajshahi	30-39	No formal education	Working	<=7 hours	<=4 hours	No	Normal	non-hypertensive	No	No	No
Richer	Men	3670.3123	Weekly consumption	Never	Weekly consumption	<150 Minutes/weeek	<5 ser/day	Rural	Currently married	Islam	Barisal	30-39	Primary	Working	>7hours	<=4 hours	No	Normal	non-hypertensive	No	No	No
Middle	Men	3670.3123	Weekly consumption	Never	Weekly consumption	>=150 Minutes/weeek	<5 ser/day	Rural	Currently married	Islam	Barisal	30-39	Primary	Working	<=7 hours	<=4 hours	No	Overweight/Obese	non-hypertensive	No	No	Yes
Middle	Men	9981.5615	Weekly consumption	Weekly consumption	Weekly consumption	<150 Minutes/weeek	<5 ser/day	Rural	Currently married	Islam	Khulna	30-39	Secodary	Working	<=7 hours	<=4 hours	No	Overweight/Obese	non-hypertensive	Yes	Yes	No
Richest	Men	20.75	Weekly consumption	Never	Weekly consumption	<150 Minutes/weeek	<5 ser/day	Slum	Currently married	Islam	Rangpur	30-39	Secodary	Working	<=7 hours	<=4 hours	Yes	Normal	non-hypertensive	No	No	No
Poorer	Men	3198.9746	Never	Weekly consumption	Weekly consumption	>=150 Minutes/weeek	<5 ser/day	Rural	Others(Never married,Separated, Divorced,Widowed)	Islam	Dhaka	30-39	No formal education	Working	<=7 hours	<=4 hours	Yes	Normal	non-hypertensive	No	No	No
Poorest	Men	1679.0919	Never	Weekly consumption	Weekly consumption	>=150 Minutes/weeek	<5 ser/day	Rural	Currently married	Islam	Dhaka	30-39	Secodary	Working	<=7 hours	<=4 hours	Yes	Normal	non-hypertensive	No	No	No
Poorest	Men	5249.9995	Weekly consumption	Never	Weekly consumption	>=150 Minutes/weeek	<5 ser/day	Rural	Others(Never married,Separated, Divorced,Widowed)	Islam	Rangpur	30-39	Primary	Working	<=7 hours	<=4 hours	No	Normal	non-hypertensive	No	No	No
Poorer	Men	6798.7495	Weekly consumption	Weekly consumption	Weekly consumption	<150 Minutes/weeek	<5 ser/day	Rural	Currently married	Islam	Khulna	30-39	Secodary	Working	>7hours	<=4 hours	Yes	Normal	non-hypertensive	No	No	No
Poorest	Men	1312.4999	Weekly consumption	Never	Never	>=150 Minutes/weeek	<5 ser/day	Rural	Currently married	Islam	Rangpur	30-39	Primary	Working	<=7 hours	<=4 hours	No	Normal	hypertensive	No	No	No
Poorest	Men	9497.248	Never	Weekly consumption	Never	>=150 Minutes/weeek	<5 ser/day	Rural	Currently married	Islam	Khulna	30-39	Primary	Working	<=7 hours	<=4 hours	Yes	Normal	non-hypertensive	No	No	No
Poorest	Men	1254.2999	Weekly consumption	Weekly consumption	Weekly consumption	>=150 Minutes/weeek	<5 ser/day	Non-slum urban	Currently married	Islam	Dhaka	30-39	Higher Secondary & above	Working	>7hours	<=4 hours	No	Overweight/Obese	non-hypertensive	No	No	No
Middle	Men	441.60001	Weekly consumption	Weekly consumption	Weekly consumption	>=150 Minutes/weeek	<5 ser/day	Slum	Currently married	Islam	Dhaka	30-39	Primary	Working	<=7 hours	<=4 hours	No	Underweight	non-hypertensive	No	No	No
Middle	Men	883.20001	Never	Weekly consumption	Weekly consumption	<150 Minutes/weeek	<5 ser/day	Slum	Currently married	Islam	Dhaka	30-39	Secodary	Working	>7hours	<=4 hours	Yes	Overweight/Obese	hypertensive	No	Yes	No
Middle	Men	441.60001	Weekly consumption	Weekly consumption	Weekly consumption	>=150 Minutes/weeek	<5 ser/day	Slum	Currently married	Islam	Dhaka	30-39	Higher Secondary & above	Working	>7hours	<=4 hours	Yes	Overweight/Obese	non-hypertensive	No	No	No
Richest	Men	318.37497	Weekly consumption	Weekly consumption	Never	>=150 Minutes/weeek	<5 ser/day	Non-slum urban	Others(Never married,Separated, Divorced,Widowed)	Others(Hindu,Christian,Buddhist)	Barisal	30-39	No formal education	Working	<=7 hours	<=4 hours	No	Overweight/Obese	non-hypertensive	No	No	No
Middle	Men	1391.2498	Weekly consumption	Never	Weekly consumption	>=150 Minutes/weeek	<5 ser/day	Rural	Currently married	Islam	Rangpur	30-39	No formal education	Working	<=7 hours	<=4 hours	Yes	Normal	non-hypertensive	No	No	No
Middle	Men	1391.2498	Weekly consumption	Weekly consumption	Weekly consumption	<150 Minutes/weeek	>= 5 ser/day	Rural	Currently married	Islam	Rangpur	30-39	Secodary	Working	<=7 hours	<=4 hours	Yes	Overweight/Obese	non-hypertensive	No	No	No
Middle	Men	1001.2498	Weekly consumption	Weekly consumption	Weekly consumption	<150 Minutes/weeek	>= 5 ser/day	Rural	Currently married	Islam	Mymensingh	30-39	No formal education	Working	<=7 hours	<=4 hours	Yes	Normal	non-hypertensive	No	No	No
Richest	Men	3762.8999	Never	Weekly consumption	Weekly consumption	<150 Minutes/weeek	<5 ser/day	Non-slum urban	Currently married	Islam	Dhaka	30-39	Higher Secondary & above	Working	>7hours	<=4 hours	Yes	Overweight/Obese	hypertensive	No	No	No
Richer	Men	1254.2999	Weekly consumption	Never	Weekly consumption	>=150 Minutes/weeek	>= 5 ser/day	Non-slum urban	Currently married	Islam	Dhaka	30-39	Secodary	Working	<=7 hours	<=4 hours	Yes	Overweight/Obese	non-hypertensive	No	No	No
Richer	Men	106.12499	Weekly consumption	Weekly consumption	Weekly consumption	>=150 Minutes/weeek	<5 ser/day	Non-slum urban	Others(Never married,Separated, Divorced,Widowed)	Islam	Barisal	30-39	Secodary	Working	<=7 hours	<=4 hours	No	Overweight/Obese	non-hypertensive	No	No	No
Middle	Men	1673.9999	Weekly consumption	Never	Weekly consumption	>=150 Minutes/weeek	<5 ser/day	Rural	Currently married	Islam	Rangpur	30-39	Secodary	Working	<=7 hours	<=4 hours	No	Normal	non-hypertensive	No	No	No
Richest	Men	1568.5687	Never	Weekly consumption	Weekly consumption	>=150 Minutes/weeek	<5 ser/day	Non-slum urban	Currently married	Islam	Dhaka	30-39	Secodary	Working	<=7 hours	<=4 hours	No	Normal	non-hypertensive	No	No	No
Poorer	Men	667.63123	Weekly consumption	Weekly consumption	Never	>=150 Minutes/weeek	<5 ser/day	Rural	Currently married	Islam	Sylhet	30-39	No formal education	Working	<=7 hours	<=4 hours	Yes	Normal	non-hypertensive	No	No	No
Poorest	Men	10985.624	Weekly consumption	Weekly consumption	Weekly consumption	>=150 Minutes/weeek	>= 5 ser/day	Rural	Currently married	Islam	Khulna	30-39	Primary	Working	<=7 hours	<=4 hours	No	Normal	non-hypertensive	No	No	No
Poorer	Men	1666.7435	Weekly consumption	Weekly consumption	Weekly consumption	<150 Minutes/weeek	<5 ser/day	Rural	Currently married	Islam	Barisal	30-39	Higher Secondary & above	Working	>7hours	<=4 hours	Yes	Overweight/Obese	non-hypertensive	Yes	No	No
Richer	Men	1666.7435	Weekly consumption	Weekly consumption	Weekly consumption	>=150 Minutes/weeek	<5 ser/day	Rural	Currently married	Islam	Barisal	30-39	Primary	Working	<=7 hours	<=4 hours	No	Normal	non-hypertensive	No	No	No
Poorer	Men	2396.2498	Never	Weekly consumption	Weekly consumption	>=150 Minutes/weeek	<5 ser/day	Rural	Currently married	Others(Hindu,Christian,Buddhist)	Barisal	30-39	Primary	Working	<=7 hours	<=4 hours	Yes	Normal	non-hypertensive	No	No	No
Richer	Men	5182.3057	Weekly consumption	Weekly consumption	Weekly consumption	<150 Minutes/weeek	>= 5 ser/day	Non-slum urban	Currently married	Islam	Chattogram	30-39	Higher Secondary & above	Working	>7hours	>4hours	No	Overweight/Obese	non-hypertensive	No	No	No
Poorest	Men	667.63123	Weekly consumption	Weekly consumption	Never	>=150 Minutes/weeek	<5 ser/day	Rural	Currently married	Islam	Sylhet	30-39	No formal education	Working	<=7 hours	<=4 hours	Yes	Underweight	non-hypertensive	No	No	No
Richer	Men	6695.9995	Never	Weekly consumption	Never	<150 Minutes/weeek	>= 5 ser/day	Rural	Currently married	Islam	Rangpur	30-39	Primary	Working	<=7 hours	<=4 hours	No	Underweight	non-hypertensive	No	No	No
Richer	Men	6918.7495	Never	Weekly consumption	Weekly consumption	<150 Minutes/weeek	<5 ser/day	Rural	Currently married	Islam	Barisal	30-39	Higher Secondary & above	Working	>7hours	<=4 hours	No	Normal	non-hypertensive	Yes	Yes	No
Poorer	Men	1673.9999	Weekly consumption	Never	Weekly consumption	>=150 Minutes/weeek	<5 ser/day	Rural	Currently married	Islam	Rangpur	30-39	No formal education	Working	<=7 hours	<=4 hours	No	Normal	non-hypertensive	No	No	No
Richer	Men	667.63123	Weekly consumption	Weekly consumption	Weekly consumption	>=150 Minutes/weeek	<5 ser/day	Rural	Others(Never married,Separated, Divorced,Widowed)	Islam	Sylhet	30-39	Secodary	Working	>7hours	<=4 hours	Yes	Normal	non-hypertensive	No	No	No
Poorer	Men	6496.8735	Weekly consumption	Weekly consumption	Weekly consumption	>=150 Minutes/weeek	<5 ser/day	Rural	Others(Never married,Separated, Divorced,Widowed)	Islam	Chattogram	30-39	Secodary	Working	<=7 hours	<=4 hours	Yes	Normal	non-hypertensive	No	No	No
Richer	Men	5399.9995	Weekly consumption	Never	Weekly consumption	>=150 Minutes/weeek	<5 ser/day	Rural	Currently married	Islam	Barisal	30-39	Secodary	Working	>7hours	<=4 hours	Yes	Normal	non-hypertensive	No	No	No
Richest	Men	81	Never	Weekly consumption	Weekly consumption	<150 Minutes/weeek	>= 5 ser/day	Non-slum urban	Currently married	Islam	Rajshahi	30-39	Primary	Working	>7hours	>4hours	No	Overweight/Obese	non-hypertensive	No	No	Yes
Poorest	Men	1045.6874	Weekly consumption	Weekly consumption	Weekly consumption	>=150 Minutes/weeek	<5 ser/day	Rural	Currently married	Islam	Sylhet	30-39	Primary	Working	<=7 hours	<=4 hours	Yes	Normal	non-hypertensive	No	No	No
Middle	Men	1795.4999	Weekly consumption	Never	Weekly consumption	<150 Minutes/weeek	<5 ser/day	Rural	Currently married	Islam	Rangpur	30-39	Higher Secondary & above	Working	<=7 hours	<=4 hours	No	Overweight/Obese	non-hypertensive	No	No	No
Poorer	Men	1795.4999	Weekly consumption	Weekly consumption	Weekly consumption	>=150 Minutes/weeek	<5 ser/day	Rural	Currently married	Islam	Rangpur	30-39	No formal education	Working	<=7 hours	<=4 hours	Yes	Normal	non-hypertensive	No	No	No
Poorest	Men	4323.3745	Weekly consumption	Weekly consumption	Weekly consumption	>=150 Minutes/weeek	<5 ser/day	Rural	Currently married	Islam	Khulna	30-39	Primary	Working	<=7 hours	<=4 hours	Yes	Normal	non-hypertensive	No	No	No
Richest	Men	6798.7495	Weekly consumption	Weekly consumption	Weekly consumption	>=150 Minutes/weeek	>= 5 ser/day	Rural	Currently married	Islam	Khulna	30-39	Secodary	Working	<=7 hours	<=4 hours	No	Overweight/Obese	non-hypertensive	No	No	No
Middle	Men	1795.4999	Never	Weekly consumption	Weekly consumption	<150 Minutes/weeek	<5 ser/day	Rural	Currently married	Islam	Rangpur	30-39	Secodary	Working	<=7 hours	<=4 hours	Yes	Normal	non-hypertensive	Yes	No	No
Richer	Men	1795.4999	Weekly consumption	Weekly consumption	Weekly consumption	<150 Minutes/weeek	<5 ser/day	Rural	Currently married	Islam	Rangpur	30-39	Higher Secondary & above	Working	>7hours	<=4 hours	No	Overweight/Obese	non-hypertensive	No	No	No
Richest	Men	2918.6997	Weekly consumption	Never	Weekly consumption	<150 Minutes/weeek	>= 5 ser/day	Non-slum urban	Others(Never married,Separated, Divorced,Widowed)	Islam	Chattogram	30-39	Secodary	Working	>7hours	>4hours	No	Overweight/Obese	hypertensive	No	No	No
Poorest	Men	9497.248	Never	Weekly consumption	Never	>=150 Minutes/weeek	<5 ser/day	Rural	Currently married	Islam	Khulna	30-39	Primary	Working	<=7 hours	<=4 hours	No	Normal	non-hypertensive	No	No	No
Richest	Men	667.63123	Weekly consumption	Weekly consumption	Weekly consumption	<150 Minutes/weeek	<5 ser/day	Rural	Currently married	Islam	Sylhet	30-39	Higher Secondary & above	Working	<=7 hours	<=4 hours	No	Overweight/Obese	non-hypertensive	No	No	No
Middle	Men	908.6875	Weekly consumption	Weekly consumption	Weekly consumption	<150 Minutes/weeek	>= 5 ser/day	Non-slum urban	Currently married	Islam	Khulna	30-39	Primary	Working	>7hours	>4hours	No	Underweight	hypertensive	No	No	No
Richer	Men	908.6875	Weekly consumption	Weekly consumption	Weekly consumption	<150 Minutes/weeek	>= 5 ser/day	Non-slum urban	Currently married	Islam	Khulna	30-39	Primary	Working	>7hours	>4hours	Yes	Underweight	non-hypertensive	No	No	No
Poorest	Men	1639.3379	Weekly consumption	Weekly consumption	Never	<150 Minutes/weeek	>= 5 ser/day	Rural	Others(Never married,Separated, Divorced,Widowed)	Islam	Dhaka	30-39	Primary	Working	>7hours	>4hours	No	Normal	non-hypertensive	No	No	No
Poorest	Men	908.6875	Weekly consumption	Weekly consumption	Weekly consumption	<150 Minutes/weeek	>= 5 ser/day	Non-slum urban	Currently married	Islam	Khulna	30-39	Secodary	Working	>7hours	>4hours	Yes	Normal	non-hypertensive	No	Yes	No
Richer	Men	489.78745	Never	Never	Weekly consumption	>=150 Minutes/weeek	<5 ser/day	Non-slum urban	Currently married	Islam	Dhaka	30-39	No formal education	Working	<=7 hours	<=4 hours	No	Normal	non-hypertensive	No	No	No
Richest	Men	162	Weekly consumption	Weekly consumption	Weekly consumption	>=150 Minutes/weeek	<5 ser/day	Non-slum urban	Currently married	Islam	Rajshahi	30-39	Primary	Working	<=7 hours	<=4 hours	No	Normal	non-hypertensive	No	No	No
Richest	Men	81	Weekly consumption	Weekly consumption	Weekly consumption	>=150 Minutes/weeek	<5 ser/day	Non-slum urban	Others(Never married,Separated, Divorced,Widowed)	Islam	Rajshahi	30-39	Primary	Working	>7hours	<=4 hours	No	Overweight/Obese	hypertensive	No	No	No
Middle	Men	9497.248	Never	Weekly consumption	Weekly consumption	>=150 Minutes/weeek	<5 ser/day	Rural	Currently married	Islam	Khulna	30-39	Secodary	Working	<=7 hours	<=4 hours	No	Normal	non-hypertensive	No	No	No
Richer	Men	908.6875	Weekly consumption	Never	Weekly consumption	>=150 Minutes/weeek	>= 5 ser/day	Non-slum urban	Currently married	Islam	Khulna	30-39	Secodary	Working	<=7 hours	<=4 hours	Yes	Normal	non-hypertensive	No	Yes	No
Poorer	Men	6277.0503	Never	Weekly consumption	Weekly consumption	>=150 Minutes/weeek	<5 ser/day	Rural	Currently married	Islam	Sylhet	30-39	Primary	Working	<=7 hours	<=4 hours	No	Normal	non-hypertensive	No	No	No
Richest	Men	244.90001	Weekly consumption	Weekly consumption	Weekly consumption	<150 Minutes/weeek	>= 5 ser/day	Non-slum urban	Others(Never married,Separated, Divorced,Widowed)	Others(Hindu,Christian,Buddhist)	Khulna	30-39	Higher Secondary & above	Working	>7hours	>4hours	No	Overweight/Obese	non-hypertensive	No	No	No
Poorest	Men	1096.8749	Weekly consumption	Weekly consumption	Weekly consumption	>=150 Minutes/weeek	<5 ser/day	Rural	Currently married	Islam	Dhaka	30-39	Primary	Working	<=7 hours	<=4 hours	No	Normal	non-hypertensive	No	No	No
Richer	Men	2160.9844	Weekly consumption	Never	Never	>=150 Minutes/weeek	<5 ser/day	Rural	Currently married	Islam	Chattogram	30-39	Primary	Working	<=7 hours	<=4 hours	Yes	Underweight	non-hypertensive	No	Yes	No
Poorer	Men	9497.248	Weekly consumption	Weekly consumption	Weekly consumption	>=150 Minutes/weeek	<5 ser/day	Rural	Currently married	Islam	Khulna	30-39	Primary	Working	<=7 hours	<=4 hours	Yes	Normal	non-hypertensive	No	No	No
Richer	Men	1080.4922	Weekly consumption	Weekly consumption	Never	>=150 Minutes/weeek	<5 ser/day	Rural	Currently married	Others(Hindu,Christian,Buddhist)	Chattogram	30-39	Secodary	Working	<=7 hours	<=4 hours	No	Normal	non-hypertensive	No	No	No
Poorest	Men	3138.5251	Never	Weekly consumption	Weekly consumption	>=150 Minutes/weeek	<5 ser/day	Rural	Currently married	Islam	Sylhet	30-39	Secodary	Working	<=7 hours	<=4 hours	Yes	Normal	non-hypertensive	No	No	No
Poorest	Men	1679.0919	Never	Never	Weekly consumption	>=150 Minutes/weeek	<5 ser/day	Rural	Currently married	Islam	Dhaka	30-39	Primary	Working	<=7 hours	<=4 hours	Yes	Overweight/Obese	non-hypertensive	No	No	No
Poorest	Men	3138.5251	Weekly consumption	Weekly consumption	Weekly consumption	>=150 Minutes/weeek	<5 ser/day	Rural	Currently married	Islam	Sylhet	30-39	No formal education	Working	<=7 hours	<=4 hours	Yes	Normal	non-hypertensive	No	No	No
Middle	Men	3138.5251	Never	Weekly consumption	Weekly consumption	>=150 Minutes/weeek	<5 ser/day	Rural	Currently married	Islam	Sylhet	30-39	Primary	Working	<=7 hours	<=4 hours	No	Normal	non-hypertensive	No	No	No
Richer	Men	98.117638	Weekly consumption	Weekly consumption	Weekly consumption	>=150 Minutes/weeek	<5 ser/day	Non-slum urban	Currently married	Islam	Rajshahi	30-39	Secodary	Working	<=7 hours	<=4 hours	No	Normal	non-hypertensive	No	No	No
Middle	Men	3358.1838	Weekly consumption	Weekly consumption	Never	>=150 Minutes/weeek	>= 5 ser/day	Rural	Currently married	Islam	Dhaka	30-39	Secodary	Working	<=7 hours	<=4 hours	No	Normal	non-hypertensive	No	No	No
Richest	Men	5278.71	Weekly consumption	Weekly consumption	Weekly consumption	>=150 Minutes/weeek	<5 ser/day	Rural	Others(Never married,Separated, Divorced,Widowed)	Islam	Chattogram	30-39	Secodary	Working	<=7 hours	<=4 hours	No	Normal	non-hypertensive	No	Yes	No
Poorer	Men	9497.248	Weekly consumption	Never	Weekly consumption	<150 Minutes/weeek	<5 ser/day	Rural	Currently married	Islam	Khulna	30-39	Primary	Working	<=7 hours	<=4 hours	No	Overweight/Obese	hypertensive	No	No	No
Poorest	Men	1601.9999	Weekly consumption	Weekly consumption	Weekly consumption	>=150 Minutes/weeek	<5 ser/day	Rural	Currently married	Islam	Rajshahi	30-39	Secodary	Working	<=7 hours	<=4 hours	Yes	Underweight	non-hypertensive	No	No	No
Richest	Men	1601.9999	Weekly consumption	Never	Weekly consumption	<150 Minutes/weeek	<5 ser/day	Rural	Currently married	Islam	Rajshahi	30-39	Primary	Working	<=7 hours	<=4 hours	No	Overweight/Obese	hypertensive	No	No	No
Richest	Men	1601.9999	Weekly consumption	Weekly consumption	Never	<150 Minutes/weeek	<5 ser/day	Rural	Currently married	Islam	Rajshahi	30-39	Secodary	Working	>7hours	<=4 hours	Yes	Overweight/Obese	non-hypertensive	No	No	No
Poorest	Men	5774.9995	Weekly consumption	Weekly consumption	Weekly consumption	<150 Minutes/weeek	<5 ser/day	Rural	Currently married	Islam	Khulna	30-39	No formal education	Working	>7hours	<=4 hours	Yes	Underweight	non-hypertensive	Yes	No	No
Richer	Men	2396.2498	Weekly consumption	Weekly consumption	Weekly consumption	>=150 Minutes/weeek	<5 ser/day	Rural	Currently married	Islam	Barisal	30-39	Secodary	Working	>7hours	<=4 hours	Yes	Overweight/Obese	hypertensive	No	No	No
Richer	Men	2591.1528	Weekly consumption	Weekly consumption	Weekly consumption	<150 Minutes/weeek	>= 5 ser/day	Non-slum urban	Currently married	Islam	Chattogram	30-39	Primary	Working	>7hours	>4hours	No	Normal	non-hypertensive	No	No	No
Richer	Men	1601.9999	Weekly consumption	Weekly consumption	Weekly consumption	>=150 Minutes/weeek	<5 ser/day	Rural	Currently married	Islam	Rajshahi	30-39	Primary	Working	<=7 hours	<=4 hours	Yes	Underweight	non-hypertensive	No	No	No
Poorest	Men	3810.0557	Weekly consumption	Weekly consumption	Weekly consumption	>=150 Minutes/weeek	<5 ser/day	Rural	Currently married	Islam	Dhaka	30-39	Primary	Working	<=7 hours	<=4 hours	No	Underweight	non-hypertensive	No	No	No
Poorest	Men	1601.9999	Weekly consumption	Never	Never	<150 Minutes/weeek	<5 ser/day	Rural	Currently married	Islam	Rajshahi	30-39	No formal education	Working	>7hours	<=4 hours	No	Overweight/Obese	hypertensive	No	No	No
Middle	Men	4323.3745	Never	Never	Never	>=150 Minutes/weeek	<5 ser/day	Rural	Currently married	Islam	Khulna	30-39	No formal education	Working	<=7 hours	<=4 hours	No	Normal	non-hypertensive	No	No	No
Poorer	Men	5803.874	Never	Weekly consumption	Weekly consumption	>=150 Minutes/weeek	<5 ser/day	Rural	Currently married	Others(Hindu,Christian,Buddhist)	Khulna	30-39	Secodary	Working	<=7 hours	<=4 hours	Yes	Normal	non-hypertensive	No	No	No
Richest	Men	3810.0557	Never	Never	Weekly consumption	>=150 Minutes/weeek	>= 5 ser/day	Rural	Others(Never married,Separated, Divorced,Widowed)	Islam	Dhaka	30-39	Primary	Working	<=7 hours	<=4 hours	No	Overweight/Obese	non-hypertensive	No	No	No
Richer	Men	1557	Weekly consumption	Weekly consumption	Weekly consumption	>=150 Minutes/weeek	<5 ser/day	Rural	Currently married	Islam	Rajshahi	30-39	Secodary	Working	<=7 hours	<=4 hours	No	Normal	non-hypertensive	No	No	No
Poorest	Men	1080.4922	Weekly consumption	Weekly consumption	Weekly consumption	>=150 Minutes/weeek	>= 5 ser/day	Rural	Currently married	Islam	Chattogram	30-39	Secodary	Working	<=7 hours	<=4 hours	No	Normal	non-hypertensive	No	No	No
Poorer	Men	1557	Weekly consumption	Weekly consumption	Weekly consumption	>=150 Minutes/weeek	<5 ser/day	Rural	Currently married	Islam	Rajshahi	30-39	No formal education	Working	<=7 hours	<=4 hours	Yes	Underweight	non-hypertensive	No	No	No
Richest	Men	908.6875	Weekly consumption	Weekly consumption	Weekly consumption	<150 Minutes/weeek	>= 5 ser/day	Non-slum urban	Currently married	Islam	Khulna	30-39	Secodary	Working	>7hours	>4hours	Yes	Overweight/Obese	non-hypertensive	No	No	No
Middle	Men	6467.999	Weekly consumption	Weekly consumption	Weekly consumption	>=150 Minutes/weeek	<5 ser/day	Rural	Currently married	Islam	Khulna	30-39	Primary	Working	<=7 hours	<=4 hours	No	Overweight/Obese	non-hypertensive	No	No	No
Poorer	Men	1557	Weekly consumption	Weekly consumption	Weekly consumption	>=150 Minutes/weeek	<5 ser/day	Rural	Currently married	Islam	Rajshahi	30-39	Secodary	Working	<=7 hours	<=4 hours	No	Normal	non-hypertensive	No	No	No
Richest	Men	244.90001	Never	Never	Weekly consumption	<150 Minutes/weeek	>= 5 ser/day	Non-slum urban	Currently married	Others(Hindu,Christian,Buddhist)	Khulna	30-39	Primary	Working	>7hours	>4hours	No	Overweight/Obese	non-hypertensive	No	No	No
Middle	Men	2389.4998	Weekly consumption	Weekly consumption	Never	>=150 Minutes/weeek	<5 ser/day	Rural	Currently married	Others(Hindu,Christian,Buddhist)	Rajshahi	30-39	No formal education	Working	<=7 hours	<=4 hours	Yes	Normal	non-hypertensive	No	No	No
Richest	Men	2389.4998	Weekly consumption	Weekly consumption	Weekly consumption	>=150 Minutes/weeek	<5 ser/day	Rural	Currently married	Islam	Rajshahi	30-39	Secodary	Working	<=7 hours	<=4 hours	No	Overweight/Obese	non-hypertensive	No	No	No
Poorest	Men	6090.8188	Weekly consumption	Weekly consumption	Weekly consumption	<150 Minutes/weeek	>= 5 ser/day	Rural	Currently married	Others(Hindu,Christian,Buddhist)	Chattogram	30-39	No formal education	Working	<=7 hours	<=4 hours	Yes	Normal	non-hypertensive	No	No	No
Poorer	Men	6090.8188	Weekly consumption	Weekly consumption	Weekly consumption	>=150 Minutes/weeek	<5 ser/day	Rural	Others(Never married,Separated, Divorced,Widowed)	Others(Hindu,Christian,Buddhist)	Chattogram	30-39	Secodary	Working	<=7 hours	<=4 hours	No	Overweight/Obese	non-hypertensive	No	No	No
Middle	Men	2389.4998	Never	Weekly consumption	Weekly consumption	>=150 Minutes/weeek	<5 ser/day	Rural	Currently married	Others(Hindu,Christian,Buddhist)	Rajshahi	30-39	Secodary	Working	<=7 hours	<=4 hours	Yes	Normal	non-hypertensive	No	No	No
Richest	Men	9981.5615	Weekly consumption	Weekly consumption	Weekly consumption	<150 Minutes/weeek	<5 ser/day	Rural	Currently married	Islam	Khulna	30-39	Higher Secondary & above	Working	>7hours	<=4 hours	No	Overweight/Obese	non-hypertensive	No	No	No
Richer	Men	1148.125	Weekly consumption	Never	Weekly consumption	>=150 Minutes/weeek	>= 5 ser/day	Rural	Currently married	Islam	Mymensingh	30-39	No formal education	Working	<=7 hours	<=4 hours	Yes	Underweight	non-hypertensive	No	No	No
Poorest	Men	9766.5732	Never	Weekly consumption	Weekly consumption	>=150 Minutes/weeek	<5 ser/day	Rural	Currently married	Islam	Rajshahi	30-39	No formal education	Working	<=7 hours	<=4 hours	Yes	Normal	non-hypertensive	No	No	No
Richest	Men	8292.374	Never	Weekly consumption	Weekly consumption	>=150 Minutes/weeek	<5 ser/day	Rural	Currently married	Islam	Rajshahi	30-39	No formal education	Working	<=7 hours	<=4 hours	No	Normal	non-hypertensive	No	No	No
Poorer	Men	2389.4998	Never	Weekly consumption	Weekly consumption	>=150 Minutes/weeek	<5 ser/day	Rural	Currently married	Islam	Rajshahi	30-39	Primary	Working	<=7 hours	<=4 hours	No	Normal	non-hypertensive	No	No	No
Poorest	Men	4323.3745	Never	Never	Weekly consumption	>=150 Minutes/weeek	>= 5 ser/day	Rural	Currently married	Islam	Khulna	30-39	No formal education	Working	<=7 hours	<=4 hours	No	Underweight	non-hypertensive	No	No	No
Middle	Men	2389.4998	Weekly consumption	Weekly consumption	Never	>=150 Minutes/weeek	<5 ser/day	Rural	Currently married	Islam	Rajshahi	30-39	No formal education	Working	<=7 hours	<=4 hours	Yes	Overweight/Obese	hypertensive	No	No	No
Poorer	Men	244.90001	Weekly consumption	Weekly consumption	Weekly consumption	<150 Minutes/weeek	>= 5 ser/day	Non-slum urban	Currently married	Islam	Khulna	30-39	Higher Secondary & above	Working	>7hours	>4hours	Yes	Overweight/Obese	non-hypertensive	No	No	No
Poorer	Men	5278.71	Weekly consumption	Weekly consumption	Weekly consumption	>=150 Minutes/weeek	<5 ser/day	Rural	Currently married	Islam	Chattogram	30-39	Secodary	Working	>7hours	<=4 hours	Yes	Overweight/Obese	non-hypertensive	No	No	No
Poorest	Men	2746.406	Weekly consumption	Weekly consumption	Weekly consumption	>=150 Minutes/weeek	>= 5 ser/day	Rural	Currently married	Others(Hindu,Christian,Buddhist)	Khulna	30-39	No formal education	Working	<=7 hours	<=4 hours	No	Overweight/Obese	non-hypertensive	No	No	No
Richer	Men	119.47501	Never	Weekly consumption	Weekly consumption	>=150 Minutes/weeek	<5 ser/day	Non-slum urban	Currently married	Islam	Sylhet	30-39	Primary	Working	<=7 hours	<=4 hours	Yes	Overweight/Obese	non-hypertensive	No	No	No
Richest	Men	9497.248	Never	Weekly consumption	Weekly consumption	>=150 Minutes/weeek	<5 ser/day	Rural	Currently married	Islam	Khulna	30-39	Primary	Working	<=7 hours	<=4 hours	Yes	Overweight/Obese	hypertensive	No	No	No
Poorest	Men	1876.4998	Weekly consumption	Weekly consumption	Never	>=150 Minutes/weeek	<5 ser/day	Rural	Currently married	Islam	Rajshahi	30-39	No formal education	Working	<=7 hours	<=4 hours	No	Normal	non-hypertensive	No	No	No
Poorest	Men	748.125	Weekly consumption	Weekly consumption	Weekly consumption	>=150 Minutes/weeek	>= 5 ser/day	Rural	Currently married	Islam	Mymensingh	30-39	No formal education	Working	>7hours	<=4 hours	Yes	Underweight	non-hypertensive	No	No	No
Poorest	Men	748.125	Weekly consumption	Weekly consumption	Never	>=150 Minutes/weeek	>= 5 ser/day	Rural	Currently married	Islam	Mymensingh	30-39	Primary	Working	<=7 hours	<=4 hours	Yes	Underweight	non-hypertensive	No	No	No
Middle	Men	748.125	Never	Weekly consumption	Weekly consumption	<150 Minutes/weeek	<5 ser/day	Rural	Currently married	Islam	Mymensingh	30-39	Secodary	Working	>7hours	<=4 hours	No	Overweight/Obese	hypertensive	No	No	No
Richest	Men	1080.4922	Never	Weekly consumption	Weekly consumption	>=150 Minutes/weeek	<5 ser/day	Rural	Currently married	Islam	Chattogram	30-39	Higher Secondary & above	Working	<=7 hours	<=4 hours	Yes	Overweight/Obese	non-hypertensive	No	No	No
Poorest	Men	2699.9998	Weekly consumption	Weekly consumption	Weekly consumption	>=150 Minutes/weeek	<5 ser/day	Rural	Others(Never married,Separated, Divorced,Widowed)	Islam	Barisal	30-39	Primary	Working	<=7 hours	<=4 hours	No	Normal	hypertensive	No	No	No
Poorer	Men	3810.0557	Never	Weekly consumption	Never	>=150 Minutes/weeek	<5 ser/day	Rural	Currently married	Islam	Dhaka	30-39	Secodary	Working	<=7 hours	<=4 hours	No	Underweight	non-hypertensive	No	No	No
Poorest	Men	1001.2498	Never	Never	Weekly consumption	>=150 Minutes/weeek	>= 5 ser/day	Rural	Currently married	Islam	Mymensingh	30-39	Primary	Working	>7hours	<=4 hours	Yes	Normal	non-hypertensive	No	No	No
Richer	Men	1001.2498	Weekly consumption	Weekly consumption	Never	>=150 Minutes/weeek	<5 ser/day	Rural	Currently married	Islam	Mymensingh	30-39	Secodary	Working	<=7 hours	<=4 hours	No	Normal	non-hypertensive	No	No	No
Poorest	Men	318.65625	Never	Weekly consumption	Weekly consumption	>=150 Minutes/weeek	<5 ser/day	Rural	Currently married	Others(Hindu,Christian,Buddhist)	Chattogram	30-39	No formal education	Working	<=7 hours	<=4 hours	Yes	Overweight/Obese	non-hypertensive	No	No	No
Poorer	Men	318.65625	Weekly consumption	Weekly consumption	Never	>=150 Minutes/weeek	<5 ser/day	Rural	Currently married	Others(Hindu,Christian,Buddhist)	Chattogram	30-39	Primary	Working	<=7 hours	<=4 hours	Yes	Normal	hypertensive	No	No	No
Poorest	Men	1080.4922	Weekly consumption	Weekly consumption	Weekly consumption	>=150 Minutes/weeek	<5 ser/day	Rural	Others(Never married,Separated, Divorced,Widowed)	Islam	Chattogram	30-39	No formal education	Working	<=7 hours	<=4 hours	Yes	Normal	non-hypertensive	No	No	No
Richer	Men	160.05	Weekly consumption	Weekly consumption	Weekly consumption	<150 Minutes/weeek	<5 ser/day	Non-slum urban	Currently married	Islam	Rangpur	30-39	Secodary	Working	>7hours	<=4 hours	No	Overweight/Obese	non-hypertensive	No	No	No
Poorest	Men	667.63123	Never	Never	Weekly consumption	>=150 Minutes/weeek	<5 ser/day	Rural	Currently married	Islam	Sylhet	30-39	Primary	Working	<=7 hours	<=4 hours	Yes	Normal	non-hypertensive	No	No	No
Richest	Men	146.4375	Weekly consumption	Weekly consumption	Weekly consumption	>=150 Minutes/weeek	<5 ser/day	Non-slum urban	Currently married	Islam	Mymensingh	30-39	Secodary	Working	<=7 hours	<=4 hours	Yes	Overweight/Obese	non-hypertensive	No	No	No
Richest	Men	10692.499	Never	Weekly consumption	Weekly consumption	>=150 Minutes/weeek	<5 ser/day	Rural	Currently married	Others(Hindu,Christian,Buddhist)	Rangpur	30-39	Secodary	Working	<=7 hours	<=4 hours	Yes	Overweight/Obese	non-hypertensive	No	No	No
Richest	Men	1496.25	Weekly consumption	Weekly consumption	Weekly consumption	>=150 Minutes/weeek	>= 5 ser/day	Rural	Currently married	Islam	Mymensingh	30-39	Secodary	Working	>7hours	<=4 hours	Yes	Overweight/Obese	non-hypertensive	No	No	No
Poorest	Men	10692.499	Never	Weekly consumption	Weekly consumption	>=150 Minutes/weeek	<5 ser/day	Rural	Currently married	Others(Hindu,Christian,Buddhist)	Rangpur	30-39	Secodary	Working	<=7 hours	<=4 hours	Yes	Overweight/Obese	non-hypertensive	No	No	No
Richest	Men	119.47501	Weekly consumption	Weekly consumption	Weekly consumption	>=150 Minutes/weeek	<5 ser/day	Non-slum urban	Currently married	Islam	Sylhet	30-39	Secodary	Working	>7hours	<=4 hours	Yes	Normal	non-hypertensive	No	No	No
Richer	Men	10692.499	Never	Weekly consumption	Never	>=150 Minutes/weeek	<5 ser/day	Rural	Currently married	Others(Hindu,Christian,Buddhist)	Rangpur	30-39	Primary	Working	<=7 hours	<=4 hours	No	Normal	non-hypertensive	No	No	No
Middle	Men	6012.5	Weekly consumption	Weekly consumption	Weekly consumption	>=150 Minutes/weeek	>= 5 ser/day	Rural	Currently married	Islam	Mymensingh	30-39	No formal education	Working	<=7 hours	<=4 hours	Yes	Normal	non-hypertensive	No	No	No
Richest	Men	7905.6245	Weekly consumption	Weekly consumption	Never	>=150 Minutes/weeek	<5 ser/day	Rural	Currently married	Others(Hindu,Christian,Buddhist)	Rangpur	30-39	Primary	Working	<=7 hours	<=4 hours	Yes	Overweight/Obese	non-hypertensive	No	No	No
Richest	Men	244.90001	Weekly consumption	Weekly consumption	Weekly consumption	<150 Minutes/weeek	>= 5 ser/day	Non-slum urban	Others(Never married,Separated, Divorced,Widowed)	Islam	Khulna	30-39	Higher Secondary & above	Not working/homemaker	>7hours	>4hours	Yes	Overweight/Obese	hypertensive	No	No	No
Poorest	Men	318.37497	Weekly consumption	Weekly consumption	Weekly consumption	<150 Minutes/weeek	<5 ser/day	Non-slum urban	Currently married	Others(Hindu,Christian,Buddhist)	Barisal	30-39	Higher Secondary & above	Working	>7hours	<=4 hours	Yes	Overweight/Obese	non-hypertensive	No	No	No
Poorest	Men	1080.4922	Weekly consumption	Weekly consumption	Weekly consumption	>=150 Minutes/weeek	<5 ser/day	Rural	Currently married	Islam	Chattogram	30-39	Primary	Working	<=7 hours	<=4 hours	No	Normal	non-hypertensive	No	No	No
Richest	Men	5951.562	Weekly consumption	Weekly consumption	Weekly consumption	>=150 Minutes/weeek	<5 ser/day	Rural	Currently married	Islam	Mymensingh	30-39	Secodary	Working	<=7 hours	<=4 hours	No	Overweight/Obese	hypertensive	No	No	No
Richest	Men	27.299999	Weekly consumption	Weekly consumption	Weekly consumption	<150 Minutes/weeek	<5 ser/day	Slum	Currently married	Islam	Rajshahi	30-39	Secodary	Working	<=7 hours	<=4 hours	Yes	Normal	non-hypertensive	No	No	No
Poorer	Men	9497.248	Weekly consumption	Never	Weekly consumption	<150 Minutes/weeek	<5 ser/day	Rural	Currently married	Islam	Khulna	30-39	Secodary	Working	>7hours	<=4 hours	No	Normal	hypertensive	No	No	No
Middle	Men	5951.562	Never	Weekly consumption	Weekly consumption	>=150 Minutes/weeek	>= 5 ser/day	Rural	Currently married	Islam	Mymensingh	30-39	Secodary	Working	<=7 hours	<=4 hours	Yes	Normal	non-hypertensive	No	No	Yes
Richest	Men	2746.406	Weekly consumption	Weekly consumption	Weekly consumption	>=150 Minutes/weeek	<5 ser/day	Rural	Currently married	Islam	Khulna	30-39	Higher Secondary & above	Working	<=7 hours	<=4 hours	No	Overweight/Obese	non-hypertensive	No	No	No
Richest	Men	116.725	Weekly consumption	Weekly consumption	Weekly consumption	<150 Minutes/weeek	<5 ser/day	Slum	Currently married	Islam	Chattogram	30-39	Secodary	Working	>7hours	<=4 hours	No	Overweight/Obese	non-hypertensive	No	No	No
Poorer	Men	1405.6875	Weekly consumption	Weekly consumption	Weekly consumption	>=150 Minutes/weeek	<5 ser/day	Rural	Currently married	Others(Hindu,Christian,Buddhist)	Sylhet	30-39	Secodary	Working	<=7 hours	<=4 hours	No	Underweight	non-hypertensive	No	No	No
Poorest	Men	1080.4922	Never	Weekly consumption	Weekly consumption	>=150 Minutes/weeek	<5 ser/day	Rural	Currently married	Islam	Chattogram	30-39	Secodary	Working	<=7 hours	<=4 hours	Yes	Normal	non-hypertensive	No	No	No
Richer	Men	116.725	Weekly consumption	Weekly consumption	Weekly consumption	<150 Minutes/weeek	>= 5 ser/day	Slum	Currently married	Islam	Chattogram	30-39	No formal education	Working	>7hours	<=4 hours	No	Normal	non-hypertensive	No	No	No
Middle	Men	4062.5	Never	Weekly consumption	Weekly consumption	>=150 Minutes/weeek	<5 ser/day	Rural	Currently married	Islam	Mymensingh	30-39	No formal education	Working	<=7 hours	<=4 hours	No	Overweight/Obese	non-hypertensive	Yes	No	No
Poorer	Men	9169.874	Weekly consumption	Weekly consumption	Weekly consumption	>=150 Minutes/weeek	>= 5 ser/day	Rural	Currently married	Islam	Rangpur	30-39	Primary	Working	<=7 hours	<=4 hours	Yes	Underweight	non-hypertensive	No	No	No
Richer	Men	2160.9844	Never	Weekly consumption	Weekly consumption	>=150 Minutes/weeek	<5 ser/day	Rural	Others(Never married,Separated, Divorced,Widowed)	Others(Hindu,Christian,Buddhist)	Chattogram	30-39	Higher Secondary & above	Not working/homemaker	<=7 hours	<=4 hours	Yes	Overweight/Obese	non-hypertensive	No	No	No
Richer	Men	2396.2498	Weekly consumption	Weekly consumption	Weekly consumption	<150 Minutes/weeek	<5 ser/day	Rural	Currently married	Islam	Barisal	30-39	Secodary	Working	>7hours	<=4 hours	No	Overweight/Obese	non-hypertensive	No	No	No
Richer	Men	116.725	Never	Never	Weekly consumption	>=150 Minutes/weeek	<5 ser/day	Slum	Others(Never married,Separated, Divorced,Widowed)	Islam	Chattogram	30-39	No formal education	Working	<=7 hours	<=4 hours	No	Overweight/Obese	hypertensive	No	No	Yes
Richer	Men	7340.6245	Weekly consumption	Weekly consumption	Weekly consumption	<150 Minutes/weeek	<5 ser/day	Rural	Currently married	Others(Hindu,Christian,Buddhist)	Barisal	30-39	Secodary	Working	>7hours	<=4 hours	No	Overweight/Obese	non-hypertensive	No	No	No
Poorer	Men	5803.874	Never	Never	Weekly consumption	>=150 Minutes/weeek	>= 5 ser/day	Rural	Currently married	Others(Hindu,Christian,Buddhist)	Khulna	30-39	No formal education	Working	<=7 hours	<=4 hours	Yes	Normal	non-hypertensive	No	No	No
Poorer	Men	1973.8124	Weekly consumption	Never	Weekly consumption	>=150 Minutes/weeek	<5 ser/day	Rural	Others(Never married,Separated, Divorced,Widowed)	Islam	Chattogram	30-39	Secodary	Working	<=7 hours	<=4 hours	Yes	Underweight	non-hypertensive	No	No	No
Poorest	Men	80.025002	Never	Never	Weekly consumption	>=150 Minutes/weeek	<5 ser/day	Non-slum urban	Currently married	Islam	Rangpur	30-39	Higher Secondary & above	Working	<=7 hours	<=4 hours	Yes	Overweight/Obese	non-hypertensive	No	No	No
Richer	Men	5837.3994	Weekly consumption	Weekly consumption	Weekly consumption	<150 Minutes/weeek	>= 5 ser/day	Non-slum urban	Others(Never married,Separated, Divorced,Widowed)	Islam	Chattogram	30-39	Secodary	Not working/homemaker	>7hours	>4hours	No	Normal	non-hypertensive	No	No	No
Poorest	Men	1045.6874	Never	Weekly consumption	Weekly consumption	>=150 Minutes/weeek	<5 ser/day	Rural	Currently married	Islam	Sylhet	30-39	Secodary	Working	<=7 hours	<=4 hours	No	Normal	non-hypertensive	No	No	No
Poorest	Men	20913.748	Never	Never	Never	>=150 Minutes/weeek	<5 ser/day	Rural	Currently married	Others(Hindu,Christian,Buddhist)	Rangpur	30-39	No formal education	Working	<=7 hours	<=4 hours	No	Normal	non-hypertensive	No	No	No
Poorest	Men	2699.9998	Weekly consumption	Weekly consumption	Weekly consumption	<150 Minutes/weeek	<5 ser/day	Rural	Currently married	Islam	Barisal	30-39	Primary	Working	<=7 hours	<=4 hours	Yes	Overweight/Obese	non-hypertensive	No	No	No
Richer	Men	8150.999	Never	Weekly consumption	Never	>=150 Minutes/weeek	<5 ser/day	Rural	Currently married	Islam	Rangpur	30-39	Higher Secondary & above	Working	<=7 hours	<=4 hours	No	Normal	hypertensive	No	Yes	No
Poorer	Men	1157.6249	Weekly consumption	Never	Never	>=150 Minutes/weeek	>= 5 ser/day	Rural	Others(Never married,Separated, Divorced,Widowed)	Others(Hindu,Christian,Buddhist)	Sylhet	30-39	No formal education	Working	<=7 hours	<=4 hours	No	Normal	non-hypertensive	No	No	No
Poorer	Men	3473.4373	Never	Weekly consumption	Weekly consumption	>=150 Minutes/weeek	<5 ser/day	Rural	Currently married	Islam	Mymensingh	30-39	No formal education	Working	<=7 hours	<=4 hours	Yes	Underweight	non-hypertensive	No	No	No
Middle	Men	1666.7435	Weekly consumption	Weekly consumption	Weekly consumption	>=150 Minutes/weeek	<5 ser/day	Rural	Currently married	Islam	Barisal	30-39	Primary	Working	<=7 hours	<=4 hours	Yes	Normal	non-hypertensive	No	No	No
Poorest	Men	4323.3745	Never	Weekly consumption	Weekly consumption	>=150 Minutes/weeek	<5 ser/day	Rural	Currently married	Islam	Khulna	30-39	Primary	Working	<=7 hours	<=4 hours	No	Underweight	non-hypertensive	No	No	No
Richer	Men	3473.4373	Never	Weekly consumption	Weekly consumption	>=150 Minutes/weeek	>= 5 ser/day	Rural	Currently married	Islam	Mymensingh	30-39	No formal education	Working	<=7 hours	<=4 hours	Yes	Underweight	non-hypertensive	No	No	No
Poorest	Men	13945.976	Weekly consumption	Weekly consumption	Weekly consumption	<150 Minutes/weeek	<5 ser/day	Rural	Currently married	Islam	Rajshahi	30-39	Secodary	Working	<=7 hours	<=4 hours	Yes	Normal	non-hypertensive	No	No	No
Middle	Men	8292.374	Never	Weekly consumption	Never	>=150 Minutes/weeek	<5 ser/day	Rural	Currently married	Islam	Rajshahi	30-39	Primary	Working	<=7 hours	<=4 hours	No	Normal	non-hypertensive	Yes	No	No
Poorer	Men	41837.926	Weekly consumption	Weekly consumption	Weekly consumption	>=150 Minutes/weeek	<5 ser/day	Rural	Others(Never married,Separated, Divorced,Widowed)	Islam	Rajshahi	30-39	Primary	Working	<=7 hours	<=4 hours	No	Normal	non-hypertensive	No	No	No
Middle	Men	24877.123	Weekly consumption	Never	Weekly consumption	>=150 Minutes/weeek	>= 5 ser/day	Rural	Currently married	Islam	Rajshahi	30-39	Secodary	Working	<=7 hours	<=4 hours	No	Overweight/Obese	hypertensive	No	No	No
Middle	Men	1405.6875	Weekly consumption	Weekly consumption	Weekly consumption	>=150 Minutes/weeek	<5 ser/day	Rural	Currently married	Others(Hindu,Christian,Buddhist)	Sylhet	30-39	Primary	Working	>7hours	<=4 hours	Yes	Underweight	non-hypertensive	No	No	No
Richest	Men	20.6	Never	Weekly consumption	Weekly consumption	>=150 Minutes/weeek	>= 5 ser/day	Slum	Currently married	Islam	Mymensingh	30-39	Primary	Working	<=7 hours	<=4 hours	No	Overweight/Obese	non-hypertensive	No	No	No
Middle	Men	163.29999	Weekly consumption	Weekly consumption	Weekly consumption	>=150 Minutes/weeek	<5 ser/day	Slum	Currently married	Islam	Chattogram	30-39	Primary	Working	<=7 hours	>4hours	Yes	Overweight/Obese	non-hypertensive	No	No	No
Richest	Men	41.200001	Never	Weekly consumption	Weekly consumption	>=150 Minutes/weeek	<5 ser/day	Slum	Currently married	Islam	Mymensingh	30-39	Secodary	Working	<=7 hours	<=4 hours	No	Normal	hypertensive	No	No	No
Poorer	Men	6798.7495	Never	Weekly consumption	Weekly consumption	>=150 Minutes/weeek	<5 ser/day	Rural	Currently married	Others(Hindu,Christian,Buddhist)	Khulna	30-39	No formal education	Working	>7hours	<=4 hours	Yes	Overweight/Obese	non-hypertensive	No	No	No
Poorest	Men	1.4499999	Weekly consumption	Weekly consumption	Never	>=150 Minutes/weeek	<5 ser/day	Slum	Currently married	Islam	Sylhet	30-39	No formal education	Working	<=7 hours	<=4 hours	No	Overweight/Obese	non-hypertensive	No	No	No
Poorest	Men	3459.3748	Never	Weekly consumption	Weekly consumption	>=150 Minutes/weeek	>= 5 ser/day	Rural	Currently married	Islam	Barisal	30-39	Secodary	Working	<=7 hours	<=4 hours	No	Underweight	non-hypertensive	No	No	No
Richer	Men	7905.6245	Weekly consumption	Never	Weekly consumption	>=150 Minutes/weeek	<5 ser/day	Rural	Currently married	Islam	Rangpur	30-39	Secodary	Working	<=7 hours	<=4 hours	No	Underweight	hypertensive	Yes	Yes	No
Richer	Men	9766.5732	Never	Weekly consumption	Weekly consumption	>=150 Minutes/weeek	<5 ser/day	Rural	Currently married	Islam	Rajshahi	30-39	Primary	Working	<=7 hours	<=4 hours	Yes	Normal	non-hypertensive	No	No	No
Poorer	Men	13626.898	Never	Weekly consumption	Weekly consumption	<150 Minutes/weeek	<5 ser/day	Rural	Currently married	Islam	Rajshahi	30-39	Primary	Working	<=7 hours	<=4 hours	No	Underweight	non-hypertensive	No	No	No
Richer	Men	1.4499999	Weekly consumption	Weekly consumption	Weekly consumption	>=150 Minutes/weeek	>= 5 ser/day	Slum	Currently married	Islam	Sylhet	30-39	No formal education	Working	<=7 hours	<=4 hours	No	Normal	hypertensive	No	No	No
Richest	Men	1568.5687	Never	Weekly consumption	Weekly consumption	<150 Minutes/weeek	<5 ser/day	Non-slum urban	Currently married	Islam	Dhaka	30-39	Secodary	Working	>7hours	<=4 hours	Yes	Overweight/Obese	non-hypertensive	No	No	No
Richer	Men	13626.898	Never	Never	Never	<150 Minutes/weeek	<5 ser/day	Rural	Currently married	Islam	Rajshahi	30-39	Secodary	Working	<=7 hours	<=4 hours	No	Overweight/Obese	non-hypertensive	No	No	No
Richer	Men	9766.5732	Never	Never	Never	>=150 Minutes/weeek	<5 ser/day	Rural	Currently married	Islam	Rajshahi	30-39	Primary	Working	<=7 hours	<=4 hours	No	Underweight	non-hypertensive	No	No	No
Middle	Men	9981.5615	Weekly consumption	Never	Never	>=150 Minutes/weeek	<5 ser/day	Rural	Currently married	Islam	Khulna	30-39	Secodary	Working	>7hours	<=4 hours	No	Normal	hypertensive	No	No	No
Poorest	Men	13626.898	Weekly consumption	Weekly consumption	Weekly consumption	<150 Minutes/weeek	<5 ser/day	Rural	Currently married	Islam	Rajshahi	30-39	Primary	Working	<=7 hours	<=4 hours	No	Normal	non-hypertensive	No	No	No
Richer	Men	13626.898	Weekly consumption	Weekly consumption	Weekly consumption	>=150 Minutes/weeek	<5 ser/day	Rural	Currently married	Islam	Rajshahi	30-39	No formal education	Working	<=7 hours	<=4 hours	Yes	Underweight	non-hypertensive	No	No	No
Richest	Men	119.47501	Weekly consumption	Weekly consumption	Weekly consumption	<150 Minutes/weeek	>= 5 ser/day	Non-slum urban	Others(Never married,Separated, Divorced,Widowed)	Islam	Sylhet	30-39	Secodary	Working	>7hours	<=4 hours	Yes	Normal	hypertensive	No	No	No
Poorer	Men	1001.2498	Weekly consumption	Weekly consumption	Weekly consumption	>=150 Minutes/weeek	>= 5 ser/day	Rural	Currently married	Islam	Mymensingh	30-39	No formal education	Working	<=7 hours	<=4 hours	Yes	Normal	non-hypertensive	No	No	No
Poorest	Men	318.65625	Never	Never	Never	>=150 Minutes/weeek	<5 ser/day	Rural	Currently married	Others(Hindu,Christian,Buddhist)	Chattogram	30-39	No formal education	Working	<=7 hours	<=4 hours	Yes	Underweight	non-hypertensive	No	No	No
Poorest	Men	20.6	Weekly consumption	Weekly consumption	Weekly consumption	>=150 Minutes/weeek	<5 ser/day	Slum	Currently married	Others(Hindu,Christian,Buddhist)	Mymensingh	30-39	Higher Secondary & above	Working	<=7 hours	<=4 hours	No	Overweight/Obese	non-hypertensive	No	No	No
Richer	Men	20.75	Weekly consumption	Never	Weekly consumption	<150 Minutes/weeek	<5 ser/day	Slum	Currently married	Islam	Rangpur	30-39	Primary	Working	<=7 hours	<=4 hours	Yes	Underweight	hypertensive	No	No	No
Richer	Men	2591.1528	Weekly consumption	Weekly consumption	Weekly consumption	<150 Minutes/weeek	>= 5 ser/day	Non-slum urban	Currently married	Islam	Chattogram	30-39	Secodary	Working	>7hours	>4hours	Yes	Overweight/Obese	non-hypertensive	No	No	No
Poorer	Men	3670.3123	Weekly consumption	Weekly consumption	Weekly consumption	<150 Minutes/weeek	<5 ser/day	Rural	Currently married	Islam	Barisal	30-39	Secodary	Working	<=7 hours	<=4 hours	No	Overweight/Obese	non-hypertensive	No	No	No
Middle	Men	470.39999	Never	Never	Never	>=150 Minutes/weeek	<5 ser/day	Slum	Others(Never married,Separated, Divorced,Widowed)	Islam	Dhaka	30-39	Primary	Not working/homemaker	<=7 hours	<=4 hours	Yes	Underweight	non-hypertensive	No	No	No
Richer	Men	31	Never	Weekly consumption	Weekly consumption	<150 Minutes/weeek	>= 5 ser/day	Slum	Currently married	Islam	Khulna	30-39	Primary	Working	>7hours	>4hours	Yes	Normal	non-hypertensive	No	No	No
Richest	Men	292.875	Weekly consumption	Weekly consumption	Weekly consumption	<150 Minutes/weeek	<5 ser/day	Non-slum urban	Others(Never married,Separated, Divorced,Widowed)	Islam	Mymensingh	30-39	Higher Secondary & above	Working	<=7 hours	<=4 hours	Yes	Normal	non-hypertensive	No	No	No
Richest	Men	1312.4999	Weekly consumption	Weekly consumption	Weekly consumption	<150 Minutes/weeek	<5 ser/day	Rural	Currently married	Islam	Rangpur	30-39	No formal education	Working	<=7 hours	<=4 hours	No	Underweight	non-hypertensive	No	No	No
Middle	Men	470.39999	Weekly consumption	Weekly consumption	Weekly consumption	>=150 Minutes/weeek	<5 ser/day	Slum	Currently married	Islam	Dhaka	30-39	No formal education	Working	<=7 hours	<=4 hours	Yes	Underweight	non-hypertensive	No	No	No
Richest	Men	34.824997	Weekly consumption	Weekly consumption	Weekly consumption	>=150 Minutes/weeek	<5 ser/day	Slum	Currently married	Islam	Barisal	30-39	Primary	Working	<=7 hours	<=4 hours	Yes	Normal	non-hypertensive	No	No	No
Richer	Men	748.125	Weekly consumption	Weekly consumption	Weekly consumption	>=150 Minutes/weeek	>= 5 ser/day	Rural	Currently married	Islam	Mymensingh	30-39	Primary	Working	>7hours	<=4 hours	Yes	Overweight/Obese	non-hypertensive	No	No	No
Richer	Men	4778.9995	Never	Weekly consumption	Weekly consumption	>=150 Minutes/weeek	<5 ser/day	Rural	Others(Never married,Separated, Divorced,Widowed)	Others(Hindu,Christian,Buddhist)	Rajshahi	30-39	Higher Secondary & above	Working	<=7 hours	<=4 hours	Yes	Overweight/Obese	non-hypertensive	No	No	No
Poorest	Men	9497.248	Weekly consumption	Never	Never	>=150 Minutes/weeek	>= 5 ser/day	Rural	Currently married	Islam	Khulna	30-39	Primary	Working	<=7 hours	<=4 hours	No	Overweight/Obese	non-hypertensive	No	No	No
Richer	Men	2746.406	Weekly consumption	Never	Weekly consumption	<150 Minutes/weeek	>= 5 ser/day	Rural	Currently married	Islam	Khulna	30-39	Secodary	Working	<=7 hours	<=4 hours	No	Overweight/Obese	hypertensive	No	Yes	No
Middle	Men	9497.248	Weekly consumption	Weekly consumption	Never	>=150 Minutes/weeek	<5 ser/day	Rural	Currently married	Islam	Khulna	30-39	Primary	Working	<=7 hours	<=4 hours	No	Normal	non-hypertensive	No	No	No
Middle	Men	441.60001	Weekly consumption	Never	Never	>=150 Minutes/weeek	<5 ser/day	Slum	Currently married	Islam	Dhaka	30-39	No formal education	Working	<=7 hours	<=4 hours	No	Overweight/Obese	non-hypertensive	No	No	No
Poorer	Men	31	Never	Weekly consumption	Weekly consumption	<150 Minutes/weeek	>= 5 ser/day	Slum	Currently married	Islam	Khulna	30-39	Secodary	Working	>7hours	>4hours	Yes	Normal	non-hypertensive	No	No	No
Richer	Men	212.24998	Weekly consumption	Weekly consumption	Weekly consumption	<150 Minutes/weeek	<5 ser/day	Non-slum urban	Currently married	Others(Hindu,Christian,Buddhist)	Barisal	30-39	Higher Secondary & above	Working	<=7 hours	<=4 hours	Yes	Normal	non-hypertensive	No	No	No
Middle	Men	1568.5687	Weekly consumption	Weekly consumption	Weekly consumption	>=150 Minutes/weeek	<5 ser/day	Non-slum urban	Currently married	Islam	Dhaka	30-39	Primary	Working	>7hours	<=4 hours	No	Overweight/Obese	non-hypertensive	No	No	No
Richer	Men	1568.5687	Weekly consumption	Weekly consumption	Weekly consumption	<150 Minutes/weeek	<5 ser/day	Non-slum urban	Currently married	Islam	Dhaka	30-39	Secodary	Working	<=7 hours	<=4 hours	No	Overweight/Obese	non-hypertensive	No	No	No
Richer	Men	1666.7435	Weekly consumption	Weekly consumption	Weekly consumption	<150 Minutes/weeek	<5 ser/day	Rural	Currently married	Islam	Barisal	30-39	Higher Secondary & above	Working	>7hours	<=4 hours	Yes	Overweight/Obese	non-hypertensive	No	No	No
Richest	Men	80.025002	Never	Never	Weekly consumption	<150 Minutes/weeek	<5 ser/day	Non-slum urban	Currently married	Islam	Rangpur	30-39	Higher Secondary & above	Working	>7hours	<=4 hours	No	Overweight/Obese	hypertensive	No	No	No
Poorest	Men	81	Weekly consumption	Weekly consumption	Weekly consumption	<150 Minutes/weeek	>= 5 ser/day	Non-slum urban	Currently married	Islam	Rajshahi	30-39	Higher Secondary & above	Not working/homemaker	>7hours	>4hours	No	Overweight/Obese	non-hypertensive	No	Yes	No
Richest	Men	1568.5687	Never	Weekly consumption	Weekly consumption	<150 Minutes/weeek	<5 ser/day	Non-slum urban	Currently married	Islam	Dhaka	30-39	Primary	Working	<=7 hours	<=4 hours	Yes	Normal	non-hypertensive	No	No	No
Richer	Men	667.63123	Never	Weekly consumption	Weekly consumption	>=150 Minutes/weeek	>= 5 ser/day	Rural	Currently married	Others(Hindu,Christian,Buddhist)	Sylhet	30-39	Primary	Working	<=7 hours	<=4 hours	Yes	Underweight	non-hypertensive	No	No	No
Richer	Men	1568.5687	Never	Weekly consumption	Weekly consumption	>=150 Minutes/weeek	<5 ser/day	Non-slum urban	Currently married	Islam	Dhaka	30-39	No formal education	Working	>7hours	<=4 hours	Yes	Normal	hypertensive	No	No	No
Richest	Men	1568.5687	Weekly consumption	Weekly consumption	Weekly consumption	>=150 Minutes/weeek	<5 ser/day	Non-slum urban	Currently married	Islam	Dhaka	30-39	Primary	Working	<=7 hours	<=4 hours	Yes	Underweight	non-hypertensive	No	No	No
Poorest	Men	667.63123	Never	Never	Weekly consumption	>=150 Minutes/weeek	<5 ser/day	Rural	Currently married	Islam	Sylhet	30-39	No formal education	Working	<=7 hours	<=4 hours	No	Normal	non-hypertensive	Yes	No	No
Middle	Men	10456.874	Weekly consumption	Weekly consumption	Weekly consumption	>=150 Minutes/weeek	<5 ser/day	Rural	Currently married	Islam	Rangpur	30-39	Primary	Working	<=7 hours	<=4 hours	No	Normal	non-hypertensive	No	No	No
Poorest	Men	667.63123	Never	Weekly consumption	Weekly consumption	>=150 Minutes/weeek	<5 ser/day	Rural	Currently married	Islam	Sylhet	30-39	No formal education	Working	<=7 hours	<=4 hours	Yes	Normal	non-hypertensive	No	No	No
Poorest	Men	1045.6874	Never	Weekly consumption	Weekly consumption	>=150 Minutes/weeek	<5 ser/day	Rural	Currently married	Islam	Sylhet	30-39	Secodary	Working	>7hours	<=4 hours	No	Overweight/Obese	non-hypertensive	No	No	No
Richest	Men	1716.9468	Weekly consumption	Weekly consumption	Weekly consumption	<150 Minutes/weeek	>= 5 ser/day	Rural	Currently married	Islam	Barisal	30-39	Higher Secondary & above	Working	<=7 hours	<=4 hours	No	Normal	non-hypertensive	No	No	No
Poorest	Men	1795.4999	Never	Never	Weekly consumption	<150 Minutes/weeek	<5 ser/day	Rural	Currently married	Islam	Rangpur	30-39	Primary	Working	>7hours	<=4 hours	Yes	Normal	non-hypertensive	No	No	No
Richest	Men	2918.6997	Never	Weekly consumption	Weekly consumption	<150 Minutes/weeek	>= 5 ser/day	Non-slum urban	Currently married	Islam	Chattogram	30-39	Primary	Working	>7hours	>4hours	Yes	Underweight	non-hypertensive	No	No	No
Richest	Men	489.78745	Weekly consumption	Never	Weekly consumption	>=150 Minutes/weeek	<5 ser/day	Non-slum urban	Others(Never married,Separated, Divorced,Widowed)	Islam	Dhaka	30-39	Primary	Working	<=7 hours	<=4 hours	No	Normal	non-hypertensive	No	No	No
Middle	Men	441.60001	Weekly consumption	Weekly consumption	Weekly consumption	<150 Minutes/weeek	<5 ser/day	Slum	Currently married	Islam	Dhaka	30-39	Primary	Working	<=7 hours	<=4 hours	Yes	Normal	non-hypertensive	No	No	No
Poorest	Men	1639.3379	Never	Weekly consumption	Weekly consumption	<150 Minutes/weeek	>= 5 ser/day	Rural	Currently married	Islam	Dhaka	30-39	No formal education	Working	>7hours	>4hours	Yes	Normal	non-hypertensive	No	No	No
Richest	Men	3138.5251	Never	Weekly consumption	Weekly consumption	>=150 Minutes/weeek	<5 ser/day	Rural	Currently married	Islam	Sylhet	30-39	Primary	Working	<=7 hours	<=4 hours	No	Overweight/Obese	non-hypertensive	No	No	No
Richest	Men	1045.6874	Weekly consumption	Weekly consumption	Weekly consumption	>=150 Minutes/weeek	<5 ser/day	Rural	Currently married	Islam	Sylhet	30-39	Higher Secondary & above	Working	<=7 hours	<=4 hours	No	Overweight/Obese	non-hypertensive	No	No	No
Poorest	Men	5278.71	Weekly consumption	Weekly consumption	Weekly consumption	>=150 Minutes/weeek	<5 ser/day	Rural	Currently married	Islam	Chattogram	30-39	Secodary	Working	<=7 hours	<=4 hours	No	Normal	hypertensive	Yes	No	No
Poorer	Men	3198.9746	Never	Weekly consumption	Weekly consumption	>=150 Minutes/weeek	<5 ser/day	Rural	Currently married	Islam	Dhaka	30-39	Primary	Working	>7hours	<=4 hours	Yes	Normal	non-hypertensive	No	No	No
Middle	Men	163.29999	Never	Weekly consumption	Weekly consumption	>=150 Minutes/weeek	<5 ser/day	Slum	Others(Never married,Separated, Divorced,Widowed)	Islam	Chattogram	30-39	Secodary	Working	<=7 hours	<=4 hours	Yes	Underweight	non-hypertensive	No	No	Yes
Richest	Men	2918.6997	Never	Weekly consumption	Weekly consumption	<150 Minutes/weeek	>= 5 ser/day	Non-slum urban	Currently married	Islam	Chattogram	30-39	Secodary	Working	>7hours	>4hours	No	Normal	non-hypertensive	No	No	No
Middle	Men	3138.5251	Never	Weekly consumption	Weekly consumption	>=150 Minutes/weeek	<5 ser/day	Rural	Currently married	Islam	Sylhet	30-39	Primary	Working	<=7 hours	<=4 hours	Yes	Normal	non-hypertensive	Yes	No	No
Poorest	Men	1679.0919	Never	Weekly consumption	Never	>=150 Minutes/weeek	<5 ser/day	Rural	Currently married	Islam	Dhaka	30-39	Secodary	Working	<=7 hours	<=4 hours	No	Normal	non-hypertensive	No	No	No
Richest	Men	1080.4922	Weekly consumption	Weekly consumption	Weekly consumption	<150 Minutes/weeek	<5 ser/day	Rural	Currently married	Islam	Chattogram	30-39	Secodary	Working	>7hours	<=4 hours	No	Normal	hypertensive	Yes	No	No
Poorer	Men	6496.8735	Never	Weekly consumption	Weekly consumption	>=150 Minutes/weeek	<5 ser/day	Rural	Currently married	Islam	Chattogram	30-39	Primary	Working	<=7 hours	<=4 hours	No	Normal	non-hypertensive	No	No	No
Richest	Men	2918.6997	Weekly consumption	Never	Weekly consumption	<150 Minutes/weeek	>= 5 ser/day	Non-slum urban	Currently married	Islam	Chattogram	30-39	Secodary	Working	>7hours	>4hours	No	Overweight/Obese	non-hypertensive	No	No	No
Richest	Men	6496.8735	Weekly consumption	Weekly consumption	Weekly consumption	>=150 Minutes/weeek	<5 ser/day	Rural	Currently married	Islam	Chattogram	30-39	Secodary	Working	<=7 hours	<=4 hours	Yes	Underweight	non-hypertensive	No	No	No
Richer	Men	1312.4999	Weekly consumption	Never	Never	>=150 Minutes/weeek	<5 ser/day	Rural	Currently married	Islam	Rangpur	30-39	Higher Secondary & above	Working	<=7 hours	<=4 hours	No	Overweight/Obese	hypertensive	No	No	No
Richer	Men	3810.0557	Weekly consumption	Weekly consumption	Never	>=150 Minutes/weeek	<5 ser/day	Rural	Currently married	Islam	Dhaka	30-39	Secodary	Working	<=7 hours	<=4 hours	No	Overweight/Obese	non-hypertensive	No	No	No
Middle	Men	3810.0557	Never	Never	Weekly consumption	>=150 Minutes/weeek	<5 ser/day	Rural	Currently married	Islam	Dhaka	30-39	Secodary	Working	<=7 hours	<=4 hours	Yes	Overweight/Obese	non-hypertensive	No	No	No
Richest	Men	1080.4922	Weekly consumption	Weekly consumption	Weekly consumption	<150 Minutes/weeek	<5 ser/day	Rural	Currently married	Islam	Chattogram	30-39	No formal education	Working	>7hours	<=4 hours	No	Overweight/Obese	non-hypertensive	No	No	No
Poorer	Men	12935.998	Weekly consumption	Weekly consumption	Weekly consumption	>=150 Minutes/weeek	<5 ser/day	Rural	Currently married	Islam	Khulna	30-39	Primary	Working	<=7 hours	<=4 hours	No	Normal	non-hypertensive	No	No	No
Richest	Men	1679.0919	Weekly consumption	Weekly consumption	Weekly consumption	>=150 Minutes/weeek	>= 5 ser/day	Rural	Currently married	Islam	Dhaka	30-39	Secodary	Working	<=7 hours	<=4 hours	Yes	Overweight/Obese	non-hypertensive	No	No	No
Richest	Men	3114	Never	Weekly consumption	Never	<150 Minutes/weeek	<5 ser/day	Rural	Currently married	Islam	Rajshahi	30-39	Secodary	Working	>7hours	<=4 hours	No	Normal	non-hypertensive	No	No	No
Poorer	Men	5774.9995	Weekly consumption	Weekly consumption	Weekly consumption	>=150 Minutes/weeek	>= 5 ser/day	Rural	Currently married	Islam	Khulna	30-39	Primary	Working	<=7 hours	<=4 hours	No	Overweight/Obese	non-hypertensive	No	No	No
Richest	Men	1096.8749	Weekly consumption	Weekly consumption	Weekly consumption	<150 Minutes/weeek	<5 ser/day	Rural	Currently married	Islam	Dhaka	30-39	Higher Secondary & above	Working	<=7 hours	<=4 hours	No	Overweight/Obese	hypertensive	No	Yes	No
Poorest	Men	2389.4998	Never	Never	Weekly consumption	>=150 Minutes/weeek	<5 ser/day	Rural	Currently married	Islam	Rajshahi	30-39	No formal education	Working	<=7 hours	<=4 hours	Yes	Normal	non-hypertensive	No	No	No
Richest	Men	31	Weekly consumption	Weekly consumption	Weekly consumption	<150 Minutes/weeek	>= 5 ser/day	Slum	Others(Never married,Separated, Divorced,Widowed)	Islam	Khulna	30-39	Secodary	Working	>7hours	>4hours	No	Normal	non-hypertensive	No	No	No
Poorer	Men	1148.125	Never	Weekly consumption	Weekly consumption	>=150 Minutes/weeek	>= 5 ser/day	Rural	Currently married	Islam	Mymensingh	30-39	No formal education	Working	<=7 hours	<=4 hours	Yes	Underweight	non-hypertensive	No	No	No
Richest	Men	1557	Weekly consumption	Weekly consumption	Weekly consumption	<150 Minutes/weeek	<5 ser/day	Rural	Currently married	Islam	Rajshahi	30-39	Higher Secondary & above	Working	<=7 hours	<=4 hours	No	Overweight/Obese	non-hypertensive	No	No	No
Richest	Men	12181.638	Weekly consumption	Weekly consumption	Weekly consumption	<150 Minutes/weeek	<5 ser/day	Rural	Currently married	Others(Hindu,Christian,Buddhist)	Chattogram	30-39	Secodary	Working	<=7 hours	<=4 hours	Yes	Normal	non-hypertensive	No	No	No
Richer	Men	1148.125	Weekly consumption	Weekly consumption	Weekly consumption	>=150 Minutes/weeek	<5 ser/day	Rural	Currently married	Islam	Mymensingh	30-39	No formal education	Working	<=7 hours	<=4 hours	Yes	Normal	non-hypertensive	No	No	No
Poorer	Men	667.63123	Weekly consumption	Never	Weekly consumption	>=150 Minutes/weeek	<5 ser/day	Rural	Currently married	Islam	Sylhet	30-39	No formal education	Working	<=7 hours	<=4 hours	Yes	Normal	non-hypertensive	No	No	No
Richest	Men	244.90001	Weekly consumption	Weekly consumption	Weekly consumption	<150 Minutes/weeek	>= 5 ser/day	Non-slum urban	Currently married	Islam	Khulna	30-39	Secodary	Working	>7hours	>4hours	Yes	Overweight/Obese	hypertensive	No	No	No
Richest	Men	350.17499	Never	Weekly consumption	Weekly consumption	>=150 Minutes/weeek	>= 5 ser/day	Slum	Currently married	Islam	Chattogram	30-39	Primary	Working	<=7 hours	<=4 hours	No	Normal	non-hypertensive	No	No	No
Poorer	Men	5278.71	Weekly consumption	Weekly consumption	Weekly consumption	>=150 Minutes/weeek	<5 ser/day	Rural	Currently married	Islam	Chattogram	30-39	Secodary	Working	<=7 hours	<=4 hours	No	Overweight/Obese	hypertensive	No	No	No
Middle	Men	163.29999	Never	Weekly consumption	Weekly consumption	>=150 Minutes/weeek	<5 ser/day	Slum	Currently married	Islam	Chattogram	30-39	Primary	Working	<=7 hours	<=4 hours	No	Overweight/Obese	non-hypertensive	No	No	No
Richer	Men	3670.3123	Never	Weekly consumption	Weekly consumption	<150 Minutes/weeek	<5 ser/day	Rural	Others(Never married,Separated, Divorced,Widowed)	Islam	Barisal	30-39	Higher Secondary & above	Working	>7hours	<=4 hours	No	Overweight/Obese	non-hypertensive	No	No	No
Middle	Men	748.125	Never	Weekly consumption	Weekly consumption	>=150 Minutes/weeek	<5 ser/day	Rural	Currently married	Islam	Mymensingh	30-39	No formal education	Working	<=7 hours	<=4 hours	Yes	Normal	non-hypertensive	No	No	No
Poorer	Men	748.125	Never	Never	Weekly consumption	>=150 Minutes/weeek	>= 5 ser/day	Rural	Currently married	Islam	Mymensingh	30-39	Secodary	Working	<=7 hours	<=4 hours	Yes	Overweight/Obese	non-hypertensive	No	No	No
Richer	Men	748.125	Never	Weekly consumption	Weekly consumption	<150 Minutes/weeek	<5 ser/day	Rural	Currently married	Islam	Mymensingh	30-39	Secodary	Not working/homemaker	>7hours	<=4 hours	Yes	Normal	non-hypertensive	No	No	No
Middle	Men	1080.4922	Weekly consumption	Weekly consumption	Weekly consumption	>=150 Minutes/weeek	<5 ser/day	Rural	Currently married	Islam	Chattogram	30-39	Primary	Working	<=7 hours	<=4 hours	Yes	Normal	non-hypertensive	No	No	No
Poorer	Men	5803.874	Weekly consumption	Weekly consumption	Weekly consumption	>=150 Minutes/weeek	>= 5 ser/day	Rural	Currently married	Others(Hindu,Christian,Buddhist)	Khulna	30-39	Secodary	Working	<=7 hours	<=4 hours	No	Overweight/Obese	hypertensive	No	No	No
Richer	Men	748.125	Weekly consumption	Weekly consumption	Weekly consumption	>=150 Minutes/weeek	<5 ser/day	Rural	Currently married	Islam	Mymensingh	30-39	Primary	Working	<=7 hours	<=4 hours	No	Underweight	non-hypertensive	No	No	No
Middle	Men	3459.3748	Never	Weekly consumption	Weekly consumption	>=150 Minutes/weeek	<5 ser/day	Rural	Currently married	Islam	Barisal	30-39	Secodary	Working	<=7 hours	<=4 hours	No	Overweight/Obese	non-hypertensive	No	No	No
Richest	Men	80.025002	Never	Weekly consumption	Weekly consumption	>=150 Minutes/weeek	<5 ser/day	Non-slum urban	Currently married	Islam	Rangpur	30-39	Secodary	Working	<=7 hours	<=4 hours	Yes	Overweight/Obese	non-hypertensive	No	No	No
Middle	Men	1973.8124	Weekly consumption	Weekly consumption	Weekly consumption	>=150 Minutes/weeek	<5 ser/day	Rural	Others(Never married,Separated, Divorced,Widowed)	Islam	Chattogram	30-39	Primary	Working	<=7 hours	<=4 hours	No	Normal	non-hypertensive	No	No	No
Richer	Men	8150.999	Weekly consumption	Weekly consumption	Weekly consumption	>=150 Minutes/weeek	<5 ser/day	Rural	Others(Never married,Separated, Divorced,Widowed)	Islam	Rangpur	30-39	Primary	Working	<=7 hours	<=4 hours	Yes	Normal	non-hypertensive	No	No	No
Richer	Men	81	Weekly consumption	Never	Weekly consumption	<150 Minutes/weeek	>= 5 ser/day	Non-slum urban	Others(Never married,Separated, Divorced,Widowed)	Islam	Rajshahi	30-39	Secodary	Not working/homemaker	>7hours	>4hours	No	Overweight/Obese	hypertensive	No	No	No
Richer	Men	4792.4995	Never	Weekly consumption	Weekly consumption	>=150 Minutes/weeek	<5 ser/day	Rural	Others(Never married,Separated, Divorced,Widowed)	Others(Hindu,Christian,Buddhist)	Barisal	30-39	Secodary	Working	<=7 hours	<=4 hours	Yes	Underweight	non-hypertensive	No	No	No
Poorest	Men	2746.406	Never	Weekly consumption	Weekly consumption	>=150 Minutes/weeek	<5 ser/day	Rural	Currently married	Others(Hindu,Christian,Buddhist)	Khulna	30-39	No formal education	Working	<=7 hours	<=4 hours	Yes	Underweight	non-hypertensive	No	No	No
Richer	Men	1001.2498	Weekly consumption	Weekly consumption	Weekly consumption	>=150 Minutes/weeek	<5 ser/day	Rural	Currently married	Islam	Mymensingh	30-39	Primary	Working	<=7 hours	<=4 hours	Yes	Normal	non-hypertensive	No	No	No
Poorer	Men	2396.2498	Never	Weekly consumption	Weekly consumption	>=150 Minutes/weeek	<5 ser/day	Rural	Currently married	Islam	Barisal	30-39	Primary	Working	<=7 hours	<=4 hours	No	Normal	non-hypertensive	No	No	No
Richer	Men	1639.3379	Weekly consumption	Weekly consumption	Weekly consumption	<150 Minutes/weeek	>= 5 ser/day	Rural	Currently married	Islam	Dhaka	30-39	Higher Secondary & above	Working	>7hours	>4hours	No	Normal	non-hypertensive	No	No	No
Poorest	Men	3947.6248	Weekly consumption	Weekly consumption	Weekly consumption	>=150 Minutes/weeek	<5 ser/day	Rural	Others(Never married,Separated, Divorced,Widowed)	Islam	Chattogram	30-39	Primary	Working	<=7 hours	<=4 hours	Yes	Normal	non-hypertensive	No	No	No
Richest	Men	20913.748	Weekly consumption	Weekly consumption	Never	>=150 Minutes/weeek	<5 ser/day	Rural	Currently married	Islam	Rangpur	30-39	No formal education	Working	<=7 hours	<=4 hours	No	Normal	non-hypertensive	No	No	No
Poorer	Men	5774.9995	Weekly consumption	Weekly consumption	Weekly consumption	>=150 Minutes/weeek	<5 ser/day	Rural	Currently married	Islam	Khulna	30-39	No formal education	Working	<=7 hours	<=4 hours	Yes	Normal	non-hypertensive	No	No	No
Middle	Men	1405.6875	Weekly consumption	Weekly consumption	Weekly consumption	>=150 Minutes/weeek	<5 ser/day	Rural	Currently married	Others(Hindu,Christian,Buddhist)	Sylhet	30-39	Primary	Working	<=7 hours	<=4 hours	Yes	Underweight	non-hypertensive	No	No	No
Richest	Men	3670.3123	Weekly consumption	Weekly consumption	Weekly consumption	>=150 Minutes/weeek	<5 ser/day	Rural	Currently married	Islam	Barisal	30-39	Primary	Working	<=7 hours	<=4 hours	Yes	Underweight	non-hypertensive	No	No	No
Poorer	Men	34.824997	Never	Weekly consumption	Weekly consumption	>=150 Minutes/weeek	<5 ser/day	Slum	Currently married	Islam	Barisal	30-39	No formal education	Working	>7hours	<=4 hours	Yes	Normal	non-hypertensive	No	No	No
Poorer	Men	1973.8124	Weekly consumption	Weekly consumption	Weekly consumption	>=150 Minutes/weeek	<5 ser/day	Rural	Currently married	Islam	Chattogram	30-39	No formal education	Working	<=7 hours	<=4 hours	Yes	Underweight	non-hypertensive	No	No	No
Middle	Men	29944.684	Never	Weekly consumption	Never	>=150 Minutes/weeek	>= 5 ser/day	Rural	Others(Never married,Separated, Divorced,Widowed)	Islam	Khulna	30-39	No formal education	Working	<=7 hours	<=4 hours	No	Normal	hypertensive	No	No	No
Middle	Men	116.725	Weekly consumption	Never	Weekly consumption	>=150 Minutes/weeek	<5 ser/day	Slum	Currently married	Islam	Chattogram	30-39	Secodary	Working	<=7 hours	<=4 hours	Yes	Underweight	non-hypertensive	No	Yes	No
Poorer	Men	3290.6248	Weekly consumption	Weekly consumption	Weekly consumption	>=150 Minutes/weeek	<5 ser/day	Rural	Currently married	Islam	Dhaka	30-39	Primary	Working	<=7 hours	<=4 hours	Yes	Normal	non-hypertensive	No	No	No
Richest	Men	80.025002	Never	Weekly consumption	Weekly consumption	>=150 Minutes/weeek	<5 ser/day	Non-slum urban	Currently married	Islam	Rangpur	30-39	Higher Secondary & above	Not working/homemaker	<=7 hours	<=4 hours	No	Normal	non-hypertensive	No	No	No
Poorest	Men	21384.998	Never	Weekly consumption	Weekly consumption	>=150 Minutes/weeek	<5 ser/day	Rural	Currently married	Others(Hindu,Christian,Buddhist)	Rangpur	30-39	Secodary	Working	<=7 hours	<=4 hours	No	Normal	non-hypertensive	No	No	No
Richest	Men	3670.3123	Weekly consumption	Weekly consumption	Weekly consumption	>=150 Minutes/weeek	<5 ser/day	Rural	Currently married	Islam	Barisal	30-39	Higher Secondary & above	Working	<=7 hours	<=4 hours	No	Overweight/Obese	non-hypertensive	No	No	No
Richer	Men	31	Never	Weekly consumption	Weekly consumption	<150 Minutes/weeek	>= 5 ser/day	Slum	Currently married	Islam	Khulna	30-39	Primary	Working	>7hours	>4hours	No	Normal	non-hypertensive	No	No	No
Poorer	Men	5803.874	Weekly consumption	Weekly consumption	Weekly consumption	>=150 Minutes/weeek	<5 ser/day	Rural	Currently married	Others(Hindu,Christian,Buddhist)	Khulna	30-39	Secodary	Working	<=7 hours	<=4 hours	Yes	Normal	non-hypertensive	No	No	No
Poorest	Men	31	Weekly consumption	Weekly consumption	Weekly consumption	<150 Minutes/weeek	>= 5 ser/day	Slum	Currently married	Islam	Khulna	30-39	Secodary	Working	>7hours	>4hours	Yes	Normal	non-hypertensive	No	No	Yes
Poorer	Men	9981.5615	Weekly consumption	Weekly consumption	Weekly consumption	>=150 Minutes/weeek	>= 5 ser/day	Rural	Currently married	Islam	Khulna	30-39	Higher Secondary & above	Working	<=7 hours	<=4 hours	No	Overweight/Obese	non-hypertensive	No	No	No
Poorer	Men	5951.562	Weekly consumption	Weekly consumption	Weekly consumption	>=150 Minutes/weeek	<5 ser/day	Rural	Currently married	Islam	Mymensingh	30-39	No formal education	Working	>7hours	<=4 hours	No	Overweight/Obese	hypertensive	Yes	Yes	Yes
Richest	Men	1391.2498	Never	Weekly consumption	Weekly consumption	>=150 Minutes/weeek	<5 ser/day	Rural	Currently married	Islam	Rangpur	30-39	Secodary	Working	<=7 hours	<=4 hours	No	Overweight/Obese	hypertensive	No	No	No
[truncated: 8,376 more rows]
